# Supplementary material for: Fundamentals of FAIR biomedical data analyses in the cloud using custom pipelines
Source: PLoS Comput Biol. 2025 Jul 2;21(7):e1013215. doi: 10.1371/journal.pcbi.1013215 (PMC12221167; doi:10.1371/journal.pcbi.1013215)
Supplement: S1 Text — Containing 3 supporting sections describing the scientific background of the case study, the technical background and quality control conducted, and the statistical background, plus one supporting figure and additional references. (ZIP) [file pcbi.1013215.s001.zip]

Archive with 7 entries (7 files):
- main.tex
- refs.berke.bib
- plos2015.bst
- figs/Bioinformatic_Flow.png
- figs/Fig1.png
- figs/Fig2.png
- figs/gTDT.CWL.png
