# Supplementary material for: Fundamentals of FAIR biomedical data analyses in the cloud using custom pipelines
Source: PLoS Comput Biol. 2025 Jul 2;21(7):e1013215. doi: 10.1371/journal.pcbi.1013215 (PMC12221167; doi:10.1371/journal.pcbi.1013215)
Supplement: S1 Text — Containing 3 supporting sections describing the scientific background of the case study, the technical background and quality control conducted, and the statistical background, plus one supporting figure and additional references. (ZIP) [file pcbi.1013215.s001.zip › refs.berke.bib]

@Article{Schwender2014,
  author          = {Schwender, Holger and Li, Qing and Neumann, Christoph and Taub, Margaret A. and Younkin, Samuel G. and Berger, Philipp and Scharpf, Robert B. and Beaty, Terri H. and Ruczinski, Ingo},
  journal         = {Genetic epidemiology},
  title           = {Detecting disease variants in case-parent trio studies using the bioconductor software package trio.},
  year            = {2014},
  issn            = {1098-2272},
  month           = sep,
  pages           = {516--522},
  volume          = {38},
  abstract        = {Case-parent trio studies are commonly employed in genetics to detect variants underlying common complex disease risk. Both commercial and freely available software suites for genetic data analysis usually contain methods for case-parent trio designs. A user might, however, experience limitations with these packages, which can include missing functionality to extend the software if a desired analysis has not been implemented, and the inability to programmatically capture all the software versions used for low-level processing and high-level inference of genomic data, a critical consideration in particular for high-throughput experiments. Here, we present a software vignette (i.e., a manual with step by step instructions and examples to demonstrate software functionality) for reproducible genome-wide analyses of case-parent trio data using the open source Bioconductor package trio. The workflow for the practitioner uses data from previous genetic trio studies to illustrate functions for marginal association tests, assessment of parent-of-origin effects, power and sample size calculations, and functions to detect gene-gene and gene-environment interactions associated with disease.},
  citation-subset = {IM},
  completed       = {2014-10-15},
  country         = {United States},
  doi             = {https://doi.org/10.1002/gepi.21836},
  issn-linking    = {0741-0395},
  issue           = {6},
  keywords        = {Child; Gene-Environment Interaction; Genetic Association Studies; Genetic Variation; Genotype; Humans; Parents; Polymorphism, Single Nucleotide; Software; case-parent trios; gene-environment interactions; parent-of-origin effects; software; transmission disequilibrium tests},
  mid             = {NIHMS614685},
  nlm-id          = {8411723},
  owner           = {NLM},
  pmc             = {PMC4139708},
  pmid            = {25048299},
  pubmodel        = {Print-Electronic},
  pubstate        = {ppublish},
  revised         = {2021-10-21},
}

@Article{Schwender2012,
  author          = {Schwender, Holger and Taub, Margaret A. and Beaty, Terri H. and Marazita, Mary L. and Ruczinski, Ingo},
  journal         = {Biometrics},
  title           = {Rapid testing of SNPs and gene-environment interactions in case-parent trio data based on exact analytic parameter estimation.},
  year            = {2012},
  issn            = {1541-0420},
  month           = sep,
  pages           = {766--773},
  volume          = {68},
  abstract        = {Case-parent trio studies concerned with children affected by a disease and their parents aim to detect single nucleotide polymorphisms (SNPs) showing a preferential transmission of alleles from the parents to their affected offspring. A popular statistical test for detecting such SNPs associated with disease in this study design is the genotypic transmission/disequilibrium test (gTDT) based on a conditional logistic regression model, which usually needs to be fitted by an iterative procedure. In this article, we derive exact closed-form solutions for the parameter estimates of the conditional logistic regression models when testing for an additive, a dominant, or a recessive effect of a SNP, and show that such analytic parameter estimates also exist when considering gene-environment interactions with binary environmental variables. Because the genetic model underlying the association between a SNP and a disease is typically unknown, it might further be beneficial to use the maximum over the gTDT statistics for the possible effects of a SNP as test statistic. We therefore propose a procedure enabling a fast computation of the test statistic and the permutation-based p-value of this MAX gTDT. All these methods are applied to whole-genome scans of the case-parent trios from the International Cleft Consortium. These applications show our procedures dramatically reduce the required computing time compared to the conventional iterative methods allowing, for example, the analysis of hundreds of thousands of SNPs in a few minutes instead of several hours.},
  citation-subset = {IM},
  completed       = {2013-03-12},
  country         = {United States},
  doi             = {https://doi.org/10.1111/j.1541-0420.2011.01713.x},
  issn-linking    = {0006-341X},
  issue           = {3},
  keywords        = {Adult; Biometry; Child; Epistasis, Genetic; Female; Gene-Environment Interaction; Genome-Wide Association Study, statistics & numerical data; Humans; Likelihood Functions; Logistic Models; Male; Models, Genetic; Models, Statistical; Parents; Polymorphism, Single Nucleotide},
  mid             = {NIHMS364403},
  nlm-id          = {0370625},
  owner           = {NLM},
  pmc             = {PMC3387527},
  pmid            = {22150644},
  pubmodel        = {Print-Electronic},
  pubstate        = {ppublish},
  revised         = {2021-10-21},
}

@Article{Wilkinson2016,
  author   = {Wilkinson, Mark D. and Dumontier, Michel and Aalbersberg, IJsbrand Jan and Appleton, Gabrielle and Axton, Myles and Baak, Arie and Blomberg, Niklas and Boiten, Jan-Willem and da Silva Santos, Luiz Bonino and Bourne, Philip E. and Bouwman, Jildau and Brookes, Anthony J. and Clark, Tim and Crosas, Mercè and Dillo, Ingrid and Dumon, Olivier and Edmunds, Scott and Evelo, Chris T. and Finkers, Richard and Gonzalez-Beltran, Alejandra and Gray, Alasdair J. G. and Groth, Paul and Goble, Carole and Grethe, Jeffrey S. and Heringa, Jaap and ’t Hoen, Peter A. C. and Hooft, Rob and Kuhn, Tobias and Kok, Ruben and Kok, Joost and Lusher, Scott J. and Martone, Maryann E. and Mons, Albert and Packer, Abel L. and Persson, Bengt and Rocca-Serra, Philippe and Roos, Marco and van Schaik, Rene and Sansone, Susanna-Assunta and Schultes, Erik and Sengstag, Thierry and Slater, Ted and Strawn, George and Swertz, Morris A. and Thompson, Mark and van der Lei, Johan and van Mulligen, Erik and Velterop, Jan and Waagmeester, Andra and Wittenburg, Peter and Wolstencroft, Katherine and Zhao, Jun and Mons, Barend},
  journal  = {Scientific Data},
  title    = {The FAIR Guiding Principles for scientific data management and stewardship},
  year     = {2016},
  issn     = {2052-4463},
  number   = {1},
  pages    = {160018},
  volume   = {3},
  abstract = {There is an urgent need to improve the infrastructure supporting the reuse of scholarly data. A diverse set of stakeholders--representing academia, industry, funding agencies, and scholarly publishers--have come together to design and jointly endorse a concise and measureable set of principles that we refer to as the FAIR Data Principles. The intent is that these may act as a guideline for those wishing to enhance the reusability of their data holdings. Distinct from peer initiatives that focus on the human scholar, the FAIR Principles put specific emphasis on enhancing the ability of machines to automatically find and use the data, in addition to supporting its reuse by individuals. This Comment is the first formal publication of the FAIR Principles, and includes the rationale behind them, and some exemplar implementations in the community.},
  doi      = {10.1038/sdata.2016.18},
  refid    = {Wilkinson2016},
  url      = {https://doi.org/10.1038/sdata.2016.18},
}

@Article{Hudson2023,
  author    = {Hudson, Alexandra and Fournier, Marcia and Coulombe, James and Daee, Danielle},
  journal   = {JNCI Cancer Spectrum},
  title     = {Using existing pediatric cancer data from the Gabriella Miller Kids First Data Resource Program},
  year      = {2023},
  issn      = {2515-5091},
  month     = oct,
  number    = {6},
  volume    = {7},
  doi       = {https://doi.org/10.1093/jncics/pkad079},
  publisher = {Oxford University Press (OUP)},
}

@Article{Charbonneau2022,
  author    = {Charbonneau, Amanda L and Brady, Arthur and Czajkowski, Karl and Aluvathingal, Jain and Canchi, Saranya and Carter, Robert and Chard, Kyle and Clarke, Daniel J B and Crabtree, Jonathan and Creasy, Heather H and D’Arcy, Mike and Felix, Victor and Giglio, Michelle and Gingrich, Alicia and Harris, Rayna M and Hodges, Theresa K and Ifeonu, Olukemi and Jeon, Minji and Kropiwnicki, Eryk and Lim, Marisa C W and Liming, R Lee and Lumian, Jessica and Mahurkar, Anup A and Mandal, Meisha and Munro, James B and Nadendla, Suvarna and Richter, Rudyard and Romano, Cia and Rocca-Serra, Philippe and Schor, Michael and Schuler, Robert E and Tangmunarunkit, Hongsuda and Waldrop, Alex and Williams, Cris and Word, Karen and Sansone, Susanna-Assunta and Ma’ayan, Avi and Wagner, Rick and Foster, Ian and Kesselman, Carl and Brown, C Titus and White, Owen},
  journal   = {GigaScience},
  title     = {Making Common Fund data more findable: catalyzing a data ecosystem},
  year      = {2022},
  issn      = {2047-217X},
  volume    = {11},
  doi       = {https://doi.org/10.1093/gigascience/giac105},
  publisher = {Oxford University Press (OUP)},
}

@Book{EuropeanCommission2018,
  author    = {{European Commission}},
  publisher = {Publications Office},
  title     = {Turning FAIR into reality: final report and action plan from the European Commission expert group on FAIR data.},
  year      = {2018},
  doi       = {10.2777/1524},
  place     = {LU},
}

@Article{Volchenboum2017,
  author    = {Volchenboum, Samuel L. and Cox, Suzanne M. and Heath, Allison and Resnick, Adam and Cohn, Susan L. and Grossman, Robert},
  journal   = {American Society of Clinical Oncology Educational Book},
  title     = {Data Commons to Support Pediatric Cancer Research},
  year      = {2017},
  issn      = {1548-8756},
  month     = may,
  number    = {37},
  pages     = {746--752},
  publisher = {American Society of Clinical Oncology (ASCO)},
}

@Article{2017,
  author    = {{GTEx Consortium}},
  journal   = {Nature},
  title     = {Genetic effects on gene expression across human tissues},
  year      = {2017},
  issn      = {1476-4687},
  month     = oct,
  number    = {7675},
  pages     = {204--213},
  volume    = {550},
  doi       = {10.1038/nature24277},
  publisher = {Springer Science and Business Media LLC},
}

@Article{Das2019,
  author    = {Das, Saumya and Ansel, K. Mark and Bitzer, Markus and Breakefield, Xandra O. and Charest, Alain and Galas, David J. and Gerstein, Mark B. and Gupta, Mihir and Milosavljevic, Aleksandar and McManus, Michael T. and Patel, Tushar and Raffai, Robert L. and Rozowsky, Joel and Roth, Matthew E. and Saugstad, Julie A. and Van Keuren-Jensen, Kendall and Weaver, Alissa M. and Laurent, Louise C. and Abdel-Mageed, Asim B. and Adamidi, Catherine and Adelson, P. David and Akat, Kemal M. and Alsop, Eric and Ansel, K. Mark and Arango, Jorge and Aronin, Neil and Avsaroglu, Seda Kilinc and Azizian, Azadeh and Balaj, Leonora and Ben-Dov, Iddo Z. and Bertram, Karl and Bitzer, Markus and Blelloch, Robert and Bogardus, Kimberly A. and Breakefield, Xandra Owens and Calin, George A. and Carter, Bob S. and Charest, Al and Chen, Clark C. and Chitnis, Tanuja and Coffey, Robert J. and Courtright-Lim, Amanda and Das, Saumya and Datta, Amrita and DeHoff, Peter and Diacovo, Thomas G. and Erle, David J. and Etheridge, Alton and Ferrer, Marc and Franklin, Jeffrey L. and Freedman, Jane E. and Galas, David J. and Galeev, Timur and Gandhi, Roopali and Garcia, Aitor and Gerstein, Mark Bender and Ghai, Vikas and Ghiran, Ionita Calin and Giraldez, Maria D. and Goga, Andrei and Gogakos, Tasos and Goilav, Beatrice and Gould, Stephen J. and Guo, Peixuan and Gupta, Mihir and Hochberg, Fred and Huang, Bo and Huentelman, Matt and Hunter, Craig and Hutchins, Elizabeth and Jackson, Andrew R. and Kalani, M. Yashar S. and Kanlikilicer, Pinar and Karaszti, Reka Agnes and Van Keuren-Jensen, Kendall and Khvorova, Anastasia and Kim, Yong and Kim, Hogyoung and Kim, Taek Kyun and Kitchen, Robert and Kraig, Richard P. and Krichevsky, Anna M. and Kwong, Raymond Y. and Laurent, Louise C. and Lee, Minyoung and L’Etoile, Noelle and Levy, Shawn E. and Li, Feng and Li, Jenny and Li, Xin and Lopez-Berestein, Gabriel and Lucero, Rocco and Mateescu, Bogdan and Matin, A.C. and Max, Klaas E.A. and McManus, Michael T. and Mempel, Thorsten R. and Meyer, Cindy and Milosavljevic, Aleksandar and Mondal, Debasis and Mukamal, Kenneth Jay and Murillo, Oscar D. and Muthukumar, Thangamani and Nickerson, Deborah A. and O’Donnell, Christopher J. and Patel, Dinshaw J. and Patel, Tushar and Patton, James G. and Paul, Anu and Peskind, Elaine R. and Phelps, Mitch A. and Putterman, Chaim and Quesenberry, Peter J. and Quinn, Joseph F. and Raffai, Robert L. and Ranabothu, Saritha and Rao, Shannon Jiang and Rodriguez-Aguayo, Cristian and Rosenzweig, Anthony and Roth, Matthew E. and Rozowsky, Joel and Sabatine, Marc S. and Sakhanenko, Nikita A. and Saugstad, Julie Anne and Schmittgen, Thomas D. and Shah, Neethu and Shah, Ravi and Shedden, Kerby and Shi, Jian and Sood, Anil K. and Sopeyin, Anuoluwapo and Spengler, Ryan M. and Spetzler, Robert and Srinivasan, Srimeenakshi and Subramanian, Sai Lakshmi and Suthanthiran, Manikkam and Tanriverdi, Kahraman and Teng, Yun and Tewari, Muneesh and Thistlethwaite, William and Tuschl, Thomas and Urbanowicz, Karolina Kaczor and Vickers, Kasey C. and Voinnet, Olivier and Wang, Kai and Weaver, Alissa M. and Wei, Zhiyun and Weiner, Howard L. and Weiss, Zachary R. and Williams, Zev and Wong, David T.W. and Woodruff, Prescott G. and Xiao, Xinshu and Yan, Irene K. and Yeri, Ashish and Zhang, Bing and Zhang, Huang-Ge},
  journal   = {Cell},
  title     = {The Extracellular RNA Communication Consortium: Establishing Foundational Knowledge and Technologies for Extracellular RNA Research},
  year      = {2019},
  issn      = {0092-8674},
  month     = apr,
  number    = {2},
  pages     = {231--242},
  volume    = {177},
  doi       = {10.1016/j.cell.2019.03.023},
  publisher = {Elsevier BV},
}

@Article{Reiff2022,
  author    = {Reiff, Sarah B. and Schroeder, Andrew J. and Kırlı, Koray and Cosolo, Andrea and Bakker, Clara and Mercado, Luisa and Lee, Soohyun and Veit, Alexander D. and Balashov, Alexander K. and Vitzthum, Carl and Ronchetti, William and Pitman, Kent M. and Johnson, Jeremy and Ehmsen, Shannon R. and Kerpedjiev, Peter and Abdennur, Nezar and Imakaev, Maxim and Öztürk, Serkan Utku and Çamoğlu, Uğur and Mirny, Leonid A. and Gehlenborg, Nils and Alver, Burak H. and Park, Peter J.},
  journal   = {Nature Communications},
  title     = {Author Correction: The 4D Nucleome Data Portal as a resource for searching and visualizing curated nucleomics data},
  year      = {2022},
  issn      = {2041-1723},
  month     = nov,
  number    = {1},
  volume    = {13},
  doi       = {10.1038/s41467-022-34458-4},
  publisher = {Springer Science and Business Media LLC},
}

@Article{Amith2022,
  author    = {Amith, Muhammad Tuan and Cui, Licong and Zhi, Degui and Roberts, Kirk and Jiang, Xiaoqian and Li, Fang and Yu, Evan and Tao, Cui},
  journal   = {BMC Bioinformatics},
  title     = {Toward a standard formal semantic representation of the model card report},
  year      = {2022},
  issn      = {1471-2105},
  month     = jul,
  number    = {S6},
  volume    = {23},
  doi       = {10.1186/s12859-022-04797-6},
  publisher = {Springer Science and Business Media LLC},
}

@Article{Sheffield2022,
  author    = {Sheffield, Nathan C. and Bonazzi, Vivien R. and Bourne, Philip E. and Burdett, Tony and Clark, Timothy and Grossman, Robert L. and Spjuth, Ola and Yates, Andrew D.},
  journal   = {Scientific Data},
  title     = {From biomedical cloud platforms to microservices: next steps in FAIR data and analysis},
  year      = {2022},
  issn      = {2052-4463},
  month     = sep,
  number    = {1},
  volume    = {9},
  doi       = {10.1038/s41597-022-01619-5},
  publisher = {Springer Science and Business Media LLC},
}

@Article{Perkel2022,
  author    = {Perkel, Jeffrey M.},
  journal   = {Nature},
  title     = {Terra takes the pain out of ‘omics’ computing in the cloud},
  year      = {2022},
  issn      = {1476-4687},
  month     = jan,
  number    = {7891},
  pages     = {154--155},
  volume    = {601},
  doi       = {10.1038/d41586-021-03822-7},
  publisher = {Springer Science and Business Media LLC},
}

@Article{Shringarpure2015,
  author    = {Shringarpure, Suyash S. and Carroll, Andrew and De La Vega, Francisco M. and Bustamante, Carlos D.},
  journal   = {PLOS ONE},
  title     = {Inexpensive and Highly Reproducible Cloud-Based Variant Calling of 2,535 Human Genomes},
  year      = {2015},
  issn      = {1932-6203},
  month     = jun,
  number    = {6},
  pages     = {e0129277},
  volume    = {10},
  doi       = {10.1371/journal.pone.0129277},
  editor    = {Kaderali, Lars},
  publisher = {Public Library of Science (PLoS)},
}

@Article{Hofstra2020,
  author    = {Hofstra, Bas and Kulkarni, Vivek V. and Munoz-Najar Galvez, Sebastian and He, Bryan and Jurafsky, Dan and McFarland, Daniel A.},
  journal   = {Proceedings of the National Academy of Sciences},
  title     = {The Diversity–Innovation Paradox in Science},
  year      = {2020},
  issn      = {1091-6490},
  month     = apr,
  number    = {17},
  pages     = {9284--9291},
  volume    = {117},
  doi       = {10.1073/pnas.1915378117},
  publisher = {Proceedings of the National Academy of Sciences},
}

@Article{Hu2022,
  author    = {Hu, Bin and Canon, Shane and Eloe-Fadrosh, Emiley A. and Anubhav and Babinski, Michal and Corilo, Yuri and Davenport, Karen and Duncan, William D. and Fagnan, Kjiersten and Flynn, Mark and Foster, Brian and Hays, David and Huntemann, Marcel and Jackson, Elais K. Player and Kelliher, Julia and Li, Po-E. and Lo, Chien-Chi and Mans, Douglas and McCue, Lee Ann and Mouncey, Nigel and Mungall, Christopher J. and Piehowski, Paul D. and Purvine, Samuel O. and Smith, Montana and Varghese, Neha Jacob and Winston, Donald and Xu, Yan and Chain, Patrick S. G.},
  journal   = {Frontiers in Bioinformatics},
  title     = {Challenges in Bioinformatics Workflows for Processing Microbiome Omics Data at Scale},
  year      = {2022},
  issn      = {2673-7647},
  month     = jan,
  volume    = {1},
  doi       = {10.3389/fbinf.2021.826370},
  publisher = {Frontiers Media SA},
}

@Article{Schatz2022,
  author    = {Schatz, Michael C. and Philippakis, Anthony A. and Afgan, Enis and Banks, Eric and Carey, Vincent J. and Carroll, Robert J. and Culotti, Alessandro and Ellrott, Kyle and Goecks, Jeremy and Grossman, Robert L. and Hall, Ira M. and Hansen, Kasper D. and Lawson, Jonathan and Leek, Jeffrey T. and Luria, Anne O’Donnell and Mosher, Stephen and Morgan, Martin and Nekrutenko, Anton and O’Connor, Brian D. and Osborn, Kevin and Paten, Benedict and Patterson, Candace and Tan, Frederick J. and Taylor, Casey Overby and Vessio, Jennifer and Waldron, Levi and Wang, Ting and Wuichet, Kristin and Baumann, Alexander and Rula, Andrew and Kovalsy, Anton and Bernard, Clare and Caetano-Anollés, Derek and Van der Auwera, Geraldine A. and Canas, Justin and Yuksel, Kaan and Herman, Kate and Taylor, M. Morgan and Simeon, Marianie and Baumann, Michael and Wang, Qi and Title, Robert and Munshi, Ruchi and Chaluvadi, Sushma and Reeves, Valerie and Disman, William and Thomas, Salin and Hajian, Allie and Kiernan, Elizabeth and Gupta, Namrata and Vosburg, Trish and Geistlinger, Ludwig and Ramos, Marcel and Oh, Sehyun and Rogers, Dave and McDade, Frances and Hastie, Mim and Turaga, Nitesh and Ostrovsky, Alexander and Mahmoud, Alexandru and Baker, Dannon and Clements, Dave and Cox, Katherine E.L. and Suderman, Keith and Kucher, Nataliya and Golitsynskiy, Sergey and Zarate, Samantha and Wheelan, Sarah J. and Kammers, Kai and Stevens, Ana and Hutter, Carolyn and Wellington, Christopher and Ghanaim, Elena M. and Wiley, Ken L. and Sen, Shurjo K. and Di Francesco, Valentina and s Yuen, Deni and Walsh, Brian and Sargent, Luke and Jalili, Vahid and Chilton, John and Shepherd, Lori and Stubbs, B.J. and O’Farrell, Ash and Vizzier, Benton A. and Overbeck, Charles and Reid, Charles and Steinberg, David Charles and Sheets, Elizabeth A. and Lucas, Julian and Blauvelt, Lon and Cabansay, Louise and Warren, Noah and Hannafious, Brian and Harris, Tim and Reddy, Radhika and Torstenson, Eric and Banasiewicz, M. Katie and Abel, Haley J. and Walker, Jason},
  journal   = {Cell Genomics},
  title     = {Inverting the model of genomics data sharing with the NHGRI Genomic Data Science Analysis, Visualization, and Informatics Lab-space},
  year      = {2022},
  issn      = {2666-979X},
  month     = jan,
  number    = {1},
  pages     = {100085},
  volume    = {2},
  doi       = {10.1016/j.xgen.2021.100085},
  publisher = {Elsevier BV},
}

@Article{Navale2018,
  author    = {Navale, Vivek and Bourne, Philip E.},
  journal   = {PLOS Computational Biology},
  title     = {Cloud computing applications for biomedical science: A perspective},
  year      = {2018},
  issn      = {1553-7358},
  month     = jun,
  number    = {6},
  pages     = {e1006144},
  volume    = {14},
  doi       = {10.1371/journal.pcbi.1006144},
  editor    = {Ouellette, Francis},
  publisher = {Public Library of Science (PLoS)},
}

@Article{Welter2023,
  author    = {Welter, Danielle and Juty, Nick and Rocca-Serra, Philippe and Xu, Fuqi and Henderson, David and Gu, Wei and Strubel, Jolanda and Giessmann, Robert T. and Emam, Ibrahim and Gadiya, Yojana and Abbassi-Daloii, Tooba and Alharbi, Ebtisam and Gray, Alasdair J. G. and Courtot, Melanie and Gribbon, Philip and Ioannidis, Vassilios and Reilly, Dorothy S. and Lynch, Nick and Boiten, Jan-Willem and Satagopam, Venkata and Goble, Carole and Sansone, Susanna-Assunta and Burdett, Tony},
  journal   = {Scientific Data},
  title     = {FAIR in action - a flexible framework to guide FAIRification},
  year      = {2023},
  issn      = {2052-4463},
  month     = may,
  number    = {1},
  volume    = {10},
  doi       = {10.1038/s41597-023-02167-2},
  publisher = {Springer Science and Business Media LLC},
}

@Article{Barker2022,
  author    = {Barker, Michelle and Chue Hong, Neil P. and Katz, Daniel S. and Lamprecht, Anna-Lena and Martinez-Ortiz, Carlos and Psomopoulos, Fotis and Harrow, Jennifer and Castro, Leyla Jael and Gruenpeter, Morane and Martinez, Paula Andrea and Honeyman, Tom},
  journal   = {Scientific Data},
  title     = {Introducing the FAIR Principles for research software},
  year      = {2022},
  issn      = {2052-4463},
  month     = oct,
  number    = {1},
  volume    = {9},
  doi       = {10.1038/s41597-022-01710-x},
  publisher = {Springer Science and Business Media LLC},
}

@Article{Jimenez2017,
  author    = {Jiménez, Rafael C. and Kuzak, Mateusz and Alhamdoosh, Monther and Barker, Michelle and Batut, Bérénice and Borg, Mikael and Capella-Gutierrez, Salvador and Chue Hong, Neil and Cook, Martin and Corpas, Manuel and Flannery, Madison and Garcia, Leyla and Gelpí, Josep Ll. and Gladman, Simon and Goble, Carole and González Ferreiro, Montserrat and Gonzalez-Beltran, Alejandra and Griffin, Philippa C. and Grüning, Björn and Hagberg, Jonas and Holub, Petr and Hooft, Rob and Ison, Jon and Katz, Daniel S. and Leskošek, Brane and López Gómez, Federico and Oliveira, Luis J. and Mellor, David and Mosbergen, Rowland and Mulder, Nicola and Perez-Riverol, Yasset and Pergl, Robert and Pichler, Horst and Pope, Bernard and Sanz, Ferran and Schneider, Maria V. and Stodden, Victoria and Suchecki, Radosław and Svobodová Vařeková, Radka and Talvik, Harry-Anton and Todorov, Ilian and Treloar, Andrew and Tyagi, Sonika and van Gompel, Maarten and Vaughan, Daniel and Via, Allegra and Wang, Xiaochuan and Watson-Haigh, Nathan S. and Crouch, Steve},
  journal   = {F1000Research},
  title     = {Four simple recommendations to encourage best practices in research software},
  year      = {2017},
  issn      = {2046-1402},
  month     = jun,
  pages     = {876},
  volume    = {6},
  doi       = {10.12688/f1000research.11407.1},
  publisher = {F1000 Research Ltd},
}

@Article{Robinson2018,
  author    = {Robinson, Danielle C. and Hand, Joe A. and Madsen, Mathias Buus and McKelvey, Karissa R.},
  journal   = {Scientific Data},
  title     = {The Dat Project, an open and decentralized research data tool},
  year      = {2018},
  issn      = {2052-4463},
  month     = oct,
  number    = {1},
  volume    = {5},
  doi       = {10.1038/sdata.2018.221},
  publisher = {Springer Science and Business Media LLC},
}

@Article{Potdar2020,
  author    = {Potdar, Amit M and D G, Narayan and Kengond, Shivaraj and Mulla, Mohammed Moin},
  journal   = {Procedia Computer Science},
  title     = {Performance Evaluation of Docker Container and Virtual Machine},
  year      = {2020},
  issn      = {1877-0509},
  pages     = {1419--1428},
  volume    = {171},
  doi       = {10.1016/j.procs.2020.04.152},
  publisher = {Elsevier BV},
}

@InBook{Chonoles2018,
  author    = {Chonoles, Michael Jesse},
  pages     = {129--148},
  publisher = {Elsevier},
  title     = {Packages and Namespaces},
  year      = {2018},
  booktitle = {OCUP Certification Guide: UML 2.5 Foundational Exam},
  doi       = {10.1016/b978-0-12-809640-6.00009-x},
}

@Article{Crusoe2022,
  author    = {Crusoe, Michael R. and Abeln, Sanne and Iosup, Alexandru and Amstutz, Peter and Chilton, John and Tijanić, Nebojša and Ménager, Hervé and Soiland-Reyes, Stian and Gavrilović, Bogdan and Goble, Carole and Community, The CWL},
  journal   = {Communications of the ACM},
  title     = {Methods included: standardizing computational reuse and portability with the Common Workflow Language},
  year      = {2022},
  issn      = {1557-7317},
  month     = may,
  number    = {6},
  pages     = {54--63},
  volume    = {65},
  doi       = {10.1145/3486897},
  publisher = {Association for Computing Machinery (ACM)},
}

@Article{Boettiger2015,
  author    = {Boettiger, Carl},
  journal   = {ACM SIGOPS Operating Systems Review},
  title     = {An introduction to Docker for reproducible research},
  year      = {2015},
  issn      = {0163-5980},
  month     = jan,
  number    = {1},
  pages     = {71--79},
  volume    = {49},
  doi       = {10.1145/2723872.2723882},
  publisher = {Association for Computing Machinery (ACM)},
}

@Article{Spielman1993,
  author          = {Spielman, R. S. and McGinnis, R. E. and Ewens, W. J.},
  journal         = {American journal of human genetics},
  title           = {Transmission test for linkage disequilibrium: the insulin gene region and insulin-dependent diabetes mellitus (IDDM).},
  year            = {1993},
  issn            = {0002-9297},
  month           = mar,
  pages           = {506--516},
  volume          = {52},
  abstract        = {A population association has consistently been observed between insulin-dependent diabetes mellitus (IDDM) and the "class 1" alleles of the region of tandem-repeat DNA (5' flanking polymorphism [5'FP]) adjacent to the insulin gene on chromosome 11p. This finding suggests that the insulin gene region contains a gene or genes contributing to IDDM susceptibility. However, several studies that have sought to show linkage with IDDM by testing for cosegregation in affected sib pairs have failed to find evidence for linkage. As means for identifying genes for complex diseases, both the association and the affected-sib-pairs approaches have limitations. It is well known that population association between a disease and a genetic marker can arise as an artifact of population structure, even in the absence of linkage. On the other hand, linkage studies with modest numbers of affected sib pairs may fail to detect linkage, especially if there is linkage heterogeneity. We consider an alternative method to test for linkage with a genetic marker when population association has been found. Using data from families with at least one affected child, we evaluate the transmission of the associated marker allele from a heterozygous parent to an affected offspring. This approach has been used by several investigators, but the statistical properties of the method as a test for linkage have not been investigated. In the present paper we describe the statistical basis for this "transmission test for linkage disequilibrium" (transmission/disequilibrium test [TDT]). We then show the relationship of this test to tests of cosegregation that are based on the proportion of haplotypes or genes identical by descent in affected sibs. The TDT provides strong evidence for linkage between the 5'FP and susceptibility to IDDM. The conclusions from this analysis apply in general to the study of disease associations, where genetic markers are usually closely linked to candidate genes. When a disease is found to be associated with such a marker, the TDT may detect linkage even when haplotype-sharing tests do not.},
  chemicals       = {Genetic Markers, Insulin},
  citation-subset = {IM},
  completed       = {1993-04-08},
  country         = {United States},
  issn-linking    = {0002-9297},
  issue           = {3},
  keywords        = {Adult; Alleles; Analysis of Variance; Child; Diabetes Mellitus, Type 1, genetics; Family; Female; Genetic Carrier Screening; Genetic Markers; Humans; Insulin, genetics; Linkage Disequilibrium; Male; Mathematics; Repetitive Sequences, Nucleic Acid},
  nlm-id          = {0370475},
  owner           = {NLM},
  pmc             = {PMC1682161},
  pmid            = {8447318},
  pubmodel        = {Print},
  pubstate        = {ppublish},
  revised         = {2022-03-16},
}

@Article{Self1991,
  author          = {Self, S. G. and Longton, G. and Kopecky, K. J. and Liang, K. Y.},
  journal         = {Biometrics},
  title           = {On estimating HLA/disease association with application to a study of aplastic anemia.},
  year            = {1991},
  issn            = {0006-341X},
  month           = mar,
  pages           = {53--61},
  volume          = {47},
  abstract        = {A multiplicative model is described relating HLA typing information to disease incidence. A likelihood-based method for estimating parameters in this model is proposed for use with data sets in which HLA haplotype information is available on a series of cases and their parents. This approach is extended to incorporate information from a matched control series for the purpose of estimating HLA and environmental risk factor effects simultaneously. The method is applied to data from aplastic anemia patients treated by bone marrow transplantation and the results are compared to unmatched case-control analyses using the same case series and several different control series.},
  chemicals       = {HLA Antigens},
  citation-subset = {IM},
  completed       = {1991-07-22},
  country         = {England},
  issn-linking    = {0006-341X},
  issue           = {1},
  keywords        = {Anemia, Aplastic, epidemiology, genetics, immunology; Biometry; Case-Control Studies; HLA Antigens, genetics; Humans; Likelihood Functions; Models, Statistical},
  nlm-id          = {0370625},
  owner           = {NLM},
  pmid            = {2049513},
  pubmodel        = {Print},
  pubstate        = {ppublish},
  revised         = {2007-11-14},
}

@Article{Schaid1996,
  author          = {Schaid, D. J.},
  journal         = {Genetic epidemiology},
  title           = {General score tests for associations of genetic markers with disease using cases and their parents.},
  year            = {1996},
  issn            = {0741-0395},
  pages           = {423--449},
  volume          = {13},
  abstract        = {Association studies of genetic markers with disease play a critical role in the dissection of genetically complex traits because they are relatively easy to conduct and are useful for fine-scale mapping of genetic traits. The advantage of family-based controls has recently received much attention because spurious associations caused by population structure can be controlled for, and marker genotype information on diseased cases and their parents can be used to test the compound hypothesis of both linkage and linkage disequilibrium. However, debate still exists regarding the statistical methods of analysis. Herein are presented statistical methods to test for linkage (in the presence of linkage disequilibrium) between multiallelic genetic markers and disease when diseased subjects (cases) and their parents are sampled. Theoretical considerations for the development of general statistical tests are presented as well as asymptotic formulas to compute their power when planning a study. Furthermore, simulation results for nine specific statistics are used to contrast the power of these methods under different genetic mechanisms leading to disease (dominant vs. recessive, one vs. two high-risk alleles). These results demonstrate substantial gains in power for specific statistical tests designed to detect specified genetic mechanisms. However, without a priori knowledge of the likely genetic mechanism, it is desirable to rely on a fairly robust statistical method, robust so that power is not drastically lost when either dominant or recessive mechanisms are acting, and when either one or more than one marker alleles are associated with disease. Based on both theoretical and simulation results, a general score statistic, which generalizes the transmission/disequilibrium test, tends to offer sufficient power for a variety of genetic mechanisms, so that it is worth considering for broad use in studies which use genetic marker information from both diseased cases and their parents.},
  chemicals       = {Genetic Markers},
  citation-subset = {IM},
  completed       = {1997-01-29},
  country         = {United States},
  doi             = {10.1002/(SICI)1098-2272(1996)13:5<423::AID-GEPI1>3.0.CO;2-3},
  issn-linking    = {0741-0395},
  issue           = {5},
  keywords        = {Adult; Alleles; Child; Genetic Linkage; Genetic Markers; Genetics, Medical; Genotype; Humans; Linkage Disequilibrium; Statistics as Topic, methods},
  nlm-id          = {8411723},
  owner           = {NLM},
  pii             = {10.1002/(SICI)1098-2272(1996)13:5<423::AID-GEPI1>3.0.CO;2-3},
  pmid            = {8905391},
  pubmodel        = {Print},
  pubstate        = {ppublish},
  revised         = {2019-01-16},
}

@Article{Schaid1999,
  author          = {Schaid, D. J.},
  journal         = {Genetic epidemiology},
  title           = {Likelihoods and TDT for the case-parents design.},
  year            = {1999},
  issn            = {0741-0395},
  pages           = {250--260},
  volume          = {16},
  abstract        = {Association studies using diseased cases and their parents avoid biases due to population stratification, and the transmission/disequilibrium test (TDT) is a popular method of analysis. Sample size and power calculations for the TDT method have been reported, but often for the special situation of multiplicative effects of alleles on the genotype relative risks. Furthermore, some of the proposed calculations ignore the dependence of transmitted alleles from a pair of heterozygous parents when the effects are not multiplicative, which can lead to erroneous sample size calculations. We demonstrate how to calculate sample size and power for the TDT method for general genotype relative risks. As an alternative to the TDT method, we present likelihood methods for a variety of genotype relative risk models. Exact likelihood methods are presented to allow for accurate small-sample analyses. We demonstrate by numerical comparisons: (1) that the TDT method is inefficient for recessive patterns of relative risks, (2) for alleles that are not rare, falsely assuming a multiplicative model can lead to gross underestimation of the required sample size for the TDT statistic, and (3) for common alleles, if the true genotype relative risks have an approximately dominant pattern, then the TDT method can be grossly inefficient compared to likelihood methods. An alternative likelihood ratio statistic, based on two degrees of freedom, tends to be robust for a wide range of genotype relative risk models. Finally, we discuss how to use standard software for conditional logistic regression to accurately assess effects of alleles as well as genotype-environment interaction.},
  citation-subset = {IM},
  completed       = {1999-05-25},
  country         = {United States},
  doi             = {10.1002/(SICI)1098-2272(1999)16:3<250::AID-GEPI2>3.0.CO;2-T},
  issn-linking    = {0741-0395},
  issue           = {3},
  keywords        = {Genome, Human; Genotype; Humans; Likelihood Functions; Linkage Disequilibrium; Logistic Models; Models, Genetic; Models, Statistical; Regression Analysis; Research Design; Risk Factors; Sample Size},
  nlm-id          = {8411723},
  owner           = {NLM},
  pii             = {10.1002/(SICI)1098-2272(1999)16:3<250::AID-GEPI2>3.0.CO;2-T},
  pmid            = {10096688},
  pubmodel        = {Print},
  pubstate        = {ppublish},
  revised         = {2007-11-14},
}

@Article{Ludwig2012,
  author          = {Ludwig, Kerstin U. and Mangold, Elisabeth and Herms, Stefan and Nowak, Stefanie and Reutter, Heiko and Paul, Anna and Becker, Jessica and Herberz, Ruth and AlChawa, Taofik and Nasser, Entessar and Böhmer, Anne C. and Mattheisen, Manuel and Alblas, Margrieta A. and Barth, Sandra and Kluck, Nadine and Lauster, Carola and Braumann, Bert and Reich, Rudolf H. and Hemprich, Alexander and Pötzsch, Simone and Blaumeiser, Bettina and Daratsianos, Nikolaos and Kreusch, Thomas and Murray, Jeffrey C. and Marazita, Mary L. and Ruczinski, Ingo and Scott, Alan F. and Beaty, Terri H. and Kramer, Franz-Josef and Wienker, Thomas F. and Steegers-Theunissen, Regine P. and Rubini, Michele and Mossey, Peter A. and Hoffmann, Per and Lange, Christoph and Cichon, Sven and Propping, Peter and Knapp, Michael and Nöthen, Markus M.},
  journal         = {Nature genetics},
  title           = {Genome-wide meta-analyses of nonsyndromic cleft lip with or without cleft palate identify six new risk loci.},
  year            = {2012},
  issn            = {1546-1718},
  month           = sep,
  pages           = {968--971},
  volume          = {44},
  abstract        = {We have conducted the first meta-analyses for nonsyndromic cleft lip with or without cleft palate (NSCL/P) using data from the two largest genome-wide association studies published to date. We confirmed associations with all previously identified loci and identified six additional susceptibility regions (1p36, 2p21, 3p11.1, 8q21.3, 13q31.1 and 15q22). Analysis of phenotypic variability identified the first specific genetic risk factor for NSCLP (nonsyndromic cleft lip plus palate) (rs8001641; P(NSCLP) = 6.51 × 10(-11); homozygote relative risk = 2.41, 95% confidence interval (CI) 1.84-3.16).},
  citation-subset = {IM},
  completed       = {2012-11-19},
  country         = {United States},
  doi             = {10.1038/ng.2360},
  issn-linking    = {1061-4036},
  issue           = {9},
  keywords        = {Adult; Child; Cleft Lip, complications, epidemiology, genetics; Cleft Palate, complications, epidemiology, genetics; Female; Genetic Predisposition to Disease; Genome-Wide Association Study, statistics & numerical data; Humans; Male; Parents; Polymorphism, Single Nucleotide, physiology; Risk Factors; Syndrome},
  mid             = {NIHMS446170},
  nlm-id          = {9216904},
  owner           = {NLM},
  pii             = {ng.2360},
  pmc             = {PMC3598617},
  pmid            = {22863734},
  pubmodel        = {Print-Electronic},
  pubstate        = {ppublish},
  revised         = {2021-10-21},
}

@Article{Breslow1978,
  author          = {Breslow, N. E. and Day, N. E. and Halvorsen, K. T. and Prentice, R. L. and Sabai, C.},
  journal         = {American journal of epidemiology},
  title           = {Estimation of multiple relative risk functions in matched case-control studies.},
  year            = {1978},
  issn            = {0002-9262},
  month           = oct,
  pages           = {299--307},
  volume          = {108},
  abstract        = {A linear logistic model used to estimate multiple risk functions in both cohort and case-control studies is adapted for sampling plans wherein each case is matched with R controls. The resulting methodology substantially liberalizes current practice by permitting simultaneous analysis of multiple discrete and continuous risk factors. Interactions among risk factors, and between risk factors and matching variables, may be explored. Data from two studies of oesophageal cancer, one conducted among Singapore Chinese and the other on the Caspian littoral of Iran, illustrate the methods.},
  citation-subset = {IM},
  completed       = {1979-02-21},
  country         = {United States},
  doi             = {10.1093/oxfordjournals.aje.a112623},
  issn-linking    = {0002-9262},
  issue           = {4},
  keywords        = {Epidemiologic Methods; Esophageal Neoplasms, epidemiology; Humans; Iran; Models, Theoretical; Probability; Retrospective Studies; Risk; Singapore; Statistics as Topic},
  nlm-id          = {7910653},
  owner           = {NLM},
  pmid            = {727199},
  pubmodel        = {Print},
  pubstate        = {ppublish},
  revised         = {2019-05-09},
}

@Article{Jiang2006,
  author          = {Jiang, Rulang and Bush, Jeffrey O. and Lidral, Andrew C.},
  journal         = {Developmental dynamics : an official publication of the American Association of Anatomists},
  title           = {Development of the upper lip: morphogenetic and molecular mechanisms.},
  year            = {2006},
  issn            = {1058-8388},
  month           = may,
  pages           = {1152--1166},
  volume          = {235},
  abstract        = {The vertebrate upper lip forms from initially freely projecting maxillary, medial nasal, and lateral nasal prominences at the rostral and lateral boundaries of the primitive oral cavity. These facial prominences arise during early embryogenesis from ventrally migrating neural crest cells in combination with the head ectoderm and mesoderm and undergo directed growth and expansion around the nasal pits to actively fuse with each other. Initial fusion is between lateral and medial nasal processes and is followed by fusion between maxillary and medial nasal processes. Fusion between these prominences involves active epithelial filopodial and adhering interactions as well as programmed cell death. Slight defects in growth and patterning of the facial mesenchyme or epithelial fusion result in cleft lip with or without cleft palate, the most common and disfiguring craniofacial birth defect. Recent studies of craniofacial development in animal models have identified components of several major signaling pathways, including Bmp, Fgf, Shh, and Wnt signaling, that are critical for proper midfacial morphogenesis and/or lip fusion. There is also accumulating evidence that these signaling pathways cross-regulate genetically as well as crosstalk intracellularly to control cell proliferation and tissue patterning. This review will summarize the current understanding of the basic morphogenetic processes and molecular mechanisms underlying upper lip development and discuss the complex interactions of the various signaling pathways and challenges for understanding cleft lip pathogenesis.},
  citation-subset = {IM},
  completed       = {2006-12-11},
  country         = {United States},
  doi             = {10.1002/dvdy.20646},
  issn-linking    = {1058-8388},
  issue           = {5},
  keywords        = {Animals; Cleft Lip, embryology, genetics, metabolism, pathology; Cleft Palate, embryology, genetics, metabolism, pathology; Humans; Lip, embryology, physiology, ultrastructure; Signal Transduction, genetics},
  mid             = {NIHMS69840},
  nlm-id          = {9201927},
  owner           = {NLM},
  pmc             = {PMC2562450},
  pmid            = {16292776},
  pubmodel        = {Print},
  pubstate        = {ppublish},
  revised         = {2022-03-18},
}

@Article{Mossey2012,
  author          = {Mossey, P. A. and Modell, B.},
  journal         = {Frontiers of oral biology},
  title           = {Epidemiology of oral clefts 2012: an international perspective.},
  year            = {2012},
  issn            = {1420-2433},
  pages           = {1--18},
  volume          = {16},
  abstract        = {Classical descriptive epidemiology in the field of cleft lip and palate aims to quantify the problem, and in the higher income countries it is possible to do this with varying degrees of accuracy. This is not however possible in every country in the world, and epidemiology should seek to identify these data gaps with a view to improvement in the situation. Epidemiology must also be investigative and look for trends, associations and inter-population differences, with the aim of supporting aetiological research and advancing the translational agenda. This chapter is set out in three parts and seeks to address all three of the above areas. Birth defects in general and orofacial clefting in particular remain a relatively common and significant problem for not only the individual patients born with these defects in terms of death or disability, but also for their families and for society in general in terms of burden of care and health inequality. In high-income countries, despite very significant advances in treatment, problems in access to care and evidence base for cleft care still exist whereas in the developing world the consequences are lack of access to care and lack of infrastructure to help with quantification of the problem and consequently the ability to address it. The major questions in contemporary cleft lip and palate research surround ways of improving the evidence base for the treatment interventions used to optimise quality of care, and the ultimate scientific and humanitarian objective is primary prevention of those diseases and disorders that are preventable. Descriptive epidemiology underpins research enquiry in both of these major areas.},
  citation-subset = {IM},
  completed       = {2012-09-20},
  country         = {Switzerland},
  doi             = {10.1159/000337464},
  issn-linking    = {0301-536X},
  keywords        = {Cleft Lip, epidemiology; Cleft Palate, epidemiology; Cost of Illness; Developed Countries, statistics & numerical data; Developing Countries, statistics & numerical data; Global Health, statistics & numerical data; Healthcare Disparities, statistics & numerical data; Humans; Primary Prevention, statistics & numerical data; Quality of Health Care, statistics & numerical data},
  nlm-id          = {9812095},
  owner           = {NLM},
  pii             = {000337464},
  pmid            = {22759666},
  pubmodel        = {Print-Electronic},
  pubstate        = {ppublish},
  revised         = {2022-03-18},
}

@Article{Devlin1999,
  author          = {Devlin, B. and Roeder, K.},
  journal         = {Biometrics},
  title           = {Genomic control for association studies.},
  year            = {1999},
  issn            = {0006-341X},
  month           = dec,
  pages           = {997--1004},
  volume          = {55},
  abstract        = {A dense set of single nucleotide polymorphisms (SNP) covering the genome and an efficient method to assess SNP genotypes are expected to be available in the near future. An outstanding question is how to use these technologies efficiently to identify genes affecting liability to complex disorders. To achieve this goal, we propose a statistical method that has several optimal properties: It can be used with case control data and yet, like family-based designs, controls for population heterogeneity; it is insensitive to the usual violations of model assumptions, such as cases failing to be strictly independent; and, by using Bayesian outlier methods, it circumvents the need for Bonferroni correction for multiple tests, leading to better performance in many settings while still constraining risk for false positives. The performance of our genomic control method is quite good for plausible effects of liability genes, which bodes well for future genetic analyses of complex disorders.},
  citation-subset = {IM},
  completed       = {2001-08-16},
  country         = {England},
  doi             = {10.1111/j.0006-341x.1999.00997.x},
  issn-linking    = {0006-341X},
  issue           = {4},
  keywords        = {Bayes Theorem; Biometry; Case-Control Studies; Genetic Techniques; Genome, Human; Humans; Models, Genetic; Models, Statistical},
  nlm-id          = {0370625},
  owner           = {NLM},
  pmid            = {11315092},
  pubmodel        = {Print},
  pubstate        = {ppublish},
  revised         = {2023-04-26},
}

@Article{Willer2010,
  author          = {Willer, Cristen J. and Li, Yun and Abecasis, Gonçalo R.},
  journal         = {Bioinformatics (Oxford, England)},
  title           = {METAL: fast and efficient meta-analysis of genomewide association scans.},
  year            = {2010},
  issn            = {1367-4811},
  month           = sep,
  pages           = {2190--2191},
  volume          = {26},
  abstract        = {METAL provides a computationally efficient tool for meta-analysis of genome-wide association scans, which is a commonly used approach for improving power complex traits gene mapping studies. METAL provides a rich scripting interface and implements efficient memory management to allow analyses of very large data sets and to support a variety of input file formats. METAL, including source code, documentation, examples, and executables, is available at http://www.sph.umich.edu/csg/abecasis/metal/.},
  citation-subset = {IM},
  completed       = {2010-09-30},
  country         = {England},
  doi             = {10.1093/bioinformatics/btq340},
  issn-linking    = {1367-4803},
  issue           = {17},
  keywords        = {Chromosome Mapping; Computational Biology, methods; Genome-Wide Association Study; Software},
  nlm-id          = {9808944},
  owner           = {NLM},
  pii             = {btq340},
  pmc             = {PMC2922887},
  pmid            = {20616382},
  pubmodel        = {Print-Electronic},
  pubstate        = {ppublish},
  revised         = {2023-12-22},
}

@Article{Danecek2011,
  author          = {Danecek, Petr and Auton, Adam and Abecasis, Goncalo and Albers, Cornelis A. and Banks, Eric and DePristo, Mark A. and Handsaker, Robert E. and Lunter, Gerton and Marth, Gabor T. and Sherry, Stephen T. and McVean, Gilean and Durbin, Richard and Group, 1000 Genomes Project Analysis},
  journal         = {Bioinformatics (Oxford, England)},
  title           = {The variant call format and VCFtools.},
  year            = {2011},
  issn            = {1367-4811},
  month           = aug,
  pages           = {2156--2158},
  volume          = {27},
  abstract        = {The variant call format (VCF) is a generic format for storing DNA polymorphism data such as SNPs, insertions, deletions and structural variants, together with rich annotations. VCF is usually stored in a compressed manner and can be indexed for fast data retrieval of variants from a range of positions on the reference genome. The format was developed for the 1000 Genomes Project, and has also been adopted by other projects such as UK10K, dbSNP and the NHLBI Exome Project. VCFtools is a software suite that implements various utilities for processing VCF files, including validation, merging, comparing and also provides a general Perl API. http://vcftools.sourceforge.net},
  citation-subset = {IM},
  completed       = {2011-10-07},
  country         = {England},
  doi             = {10.1093/bioinformatics/btr330},
  investigator    = {Durbin, Richard and Altshuler, David and Abecasis, Gonçalo and Bentley, David and Chakravarti, Aravinda and Clark, Andrew and De La Vega, Francisco and Donnelly, Peter and Dunn, Mark and Flicek, Paul and Gabriel, Stacey and Green, Eric and Gibbs, Richard and Knoppers, Bartha and Lander, Eric and Lehrach, Hans and Mardis, Elaine and Marth, Gabor and McVean, Gil and Nickerson, Debbie and Schmidt, Jeanett and Sherry, Stephen and Wang, Jun and Wilson, Rick and Knoppers, Bartha and Chakravarti, Aravinda and Abecasis, Gonçalo and Barnes, Kathleen and Bedoya, Gabriel and Brooks, Lisa and Bull, Susan and Burchard, Esteban and Bustamante, Carlos and Clemm, Nicholas and Conway, David and Corrah, Tumani and De La Vega, Francisco and Dunstan, Sarah and Dutil, Julie and Gallo, Carla and Garcia-Montero, Andres and Gharani, Neda and Gibbs, Richard and Gignoux, Chris and Gravel, Simon and Henn, Brenna and Heyderman, Rob and Humphray, Sean and Jallow, Muminatou and Jorde, Lynn and Kaye, Jane and Keinan, Alon and Kent, Alastair and Kumarasamy, Thangaraj and Kwiatkowski, Dominic and Lee, Clarence and Li, Ruiqiang and Li, Taosha and Martinez-Cruzado, Juan C and Mathias, Rasika and McGuire, Amy and McVean, Gil and McEwen, Jean and Moreno, Andres and Mullikin, Jim and Oleksyk, Taras and Ossorio, Pilar and Parker, Michael and Parra, Vicky and Poletti, Giovanni and Presgraves, Danielle and Reich, David and Rotimi, Charles and Ruiz-Linares, Andres and Saleheen, Danish and Joof, Fatoumatta Sisay and Su, Yeyang and Sudbrak, Ralf and Taylor, Herman and Timmermann, Bernd and Tishkoff, Sarah and Toji, Lorraine and Tyler-Smith, Chris and Via, Marc and Wang, Wei and Wilson, James and Yang, Gao and Yang, Ling and Mardis, Elaine and Gabriel, Stacey and Abecasis, Gonçalo and Ambrogio, Lauren and Balasubramaniam, Senduran and Belaia, Zinaida and Bentley, David and Blackwell, Tom and Borodina, Tatiana and Brooks, Lisa and Cibulskis, Kristian and Clarke, Laura and Clemm, Nicholas and Coffrey, Alison and Costa, Gina and Dahl, Andreas and Danecek, Petr and De La Vega, Francisco and Danecek, Petr and Durbin, Richard and Felsenfeld, Adam and Fennell, Tim and Flicek, Paul and Fulton, Lucinda and Gibbs, Richard and Humphray, Sean and Indap, Amit and Iqbal, Zam and Jaffe, David and Katzman, Sol and Keane, Thomas and Kuhn, Robert and Li, Ruiqiang and McCarthy, Shane and McKernan, Kevin and McVean, Gil and Metzker, Michael and Mertes, Florian and Muzny, Donna and Nickerson, Elizabeth and Nusbaum, Chad and Palotie, Aarno and Reid, Jeff and Shefler, Erica and Sherry, Stephen and Shumway, Martin and Smith, Richard and Soldatov, Aleksey and Sougnez, Carrie and Stalker, James and Sudbrak, Ralf and Swerdlow, Harold and Timmermann, Bernd and Wang, Jun and Weinstock, George and Wilson, Rick and Xiao, Chunlin and Yang, Henry and Bradley, Holly Zheng and McVean, Gil and Abecasis, Gonçalo and Abyzov, Alexej and Agarwala, Richa and Albers, Kees and Alkan, Can and Altshuler, David and Amstislavskiy, Vyacheslav and Anderson, Paul and del Angel, Guillermo and Arbiza, Leonardo and Auton, Adam and Awadalla, Philip and Ayub, Qasim and Bafna, Vineet and Bainbridge, Matthew and Balasubramaniam, Senduran and Ball, Aaron and Ball, Edward and Balasubramanian, Suganthi and Banks, Eric and Barrett, Jeffrey and Bashir, Ali and Batzer, Mark and Bauer, Markus and Bentley, David and Birney, Ewan and Blackburne, Ben and Blackwell, Tom and Blekhman, Ran and Bloom, Toby and Boyko, Adam and Bonnen, Penelope and Brisbin, Abra and Brooks, Lisa and Browning, Brian and Browning, Sharon and Bustamante, Carlos and Byrnes, Jake and Cappellieri, Alison and Caccamo, Mario and Cardin, Niall and Chakravarti, Aravinda and Challis, Danny and Cheetham, Keira and Chen, Ken and Chen, Yuan and Chen, Wei and Chinwalla, Asif and Christoforides, Alexis and Cibulskis, Kristian and Clark, Andrew and Clarke, Laura and Clemm, Nicholas and Coarfa, Cristian and Coffrey, Alison and Conrad, Don and Cox, Tony and Craig, David and Curran, Melinda and Daly, Mark and Danecek, Petr and de Bakker, Paul and Degenhardt, Jeremiah and De La Vega, Francisco and DePristo, Mark and Dermitzakis, Manolis and Ding, Jun and Ding, Li and Donnelly, Peter and Dooling, David and Du, Jiang and Durbin, James and Durbin, Richard and Eberle, Michael and Eichler, Evan and Fallon, Victoria and Fennell, Tim and Flicek, Paul and Freeman, Colin and Fromer, Menachem and Fu, Yunxin and Fu, Yutao and Gabriel, Stacey and Gaffney, Daniel and Garimella, Kiran and Garrison, Erik and Gerstein, Mark and Gibbs, Richard and Gottipati, Srikanth and Gravel, Simon and Greer, Douglas and Grossman, Shari and Grubert, Fabian and Gutenkunst, Ryan and Ha, Gavin and Habegger, Lukas and Haimel, Matthias and Hajirasouliha, Iman and Handsaker, Bob and Hanna, Matt and Hansen, Nancy and Haraksingh, Rajini and Hartl, Chris and Haussler, David and Henn, Brenna and Hernandez, Ryan and Herrero, Javier and Herwig, Ralf and Hinrichs, Angie and Homer, Nils and Hormozdiari, Fereydoun and Howie, Bryan and Hu, Min and Huang, Ni and Huang, Weichun and Humphray, Sean and Hurles, Matt and Hyland, Fiona and Indap, Amit and Iqbal, Zam and Izatt, Tyler and Jaffe, David and Jin, Hanjun and Jones, Steven and Jorde, Lynn and Jostins, Luke and Kaganovich, Mark and Kahn, Scott and Kang, Hyun Min and Kang, Jia and Katzman, Sol and Keane, Thomas and Keebler, John and Kelley, Joanna and Kent, Jim and Keinan, Alon and Kern, Andrew and Kernytsky, Andrew and Kersey, Paul and Khurana, Ekta and Kidd, Jeff and Ko, Arthur and Koboldt, Dan and Konkel, Miriam and Korbel, Jan and Korn, Joshua and Kuhn, Robert and Kural, Deniz and Kurdoglu, Ahmet and Lacroute, Phil and Lam, Hugo and Lander, Eric and Lappalainen, Tuuli and Le, Quang and Lee, Charles and Lee, Joe and Lee, Joonsang and Lee, Wan-Ping and Leng, Jing and Leong, Wen Fung and Li, Bingshan and Li, Guoqing and Li, Heng and Li, Lun and Li, Ruiqiang and Li, Yingrui and Li, Yun and Liang, Liming and Lohmueller, Kirk and Long, James and Long, Quan and Lunter, Gerton and Ma, Xin and MacArthur, Daniel and Maguire, Jared and Majumder, Partha and Makarov, Vladimir and Marchini, Jonathan and Mardis, Elaine and Marioni, John and Marth, Gabor and McCarroll, Steve and McCarthy, Shane and McKenna, Aaron and McLellan, Mike and Melton, Cord and Merriman, Barry and Mills, Ryan and Montgomery, Stephen and Moutsianas, Loukas and Mu, Xinmeng and Mullikin, Jim and Murray, Lisa and Musharoff, Shaila and Muzny, Donna and Myers, Simon and Nelson, Stan and Nemesh, James and Nickerson, Elizabeth and Nielsen, Rasmus and Ning, Zemin and Parkhomchuk, Dmitri and Parkhomenko, Elena and Paschall, Justin and Pearson, John and Peckham, Heather and Poplin, Ryan and Presgraves, Danielle and Pickrell, Joseph and Price, Alkes and Pritchard, Jonathan and Przeworski, Molly and Purcell, Shaun and Quinlan, Aaron and Reid, Jeff and Rivas, Manuel and Rosenfeld, Jeffrey and Ruiz-Linares, Andres and Sabeti, Pardis and Sabo, Aniko and Sajjadian, Saba and Sakarya, Onur and Scally, Aylwyn and Schaffner, Steven and Scheet, Paul and Sebat, Jonathan and Shakir, Khalid and Sharpe, Ted and Shaw, Richard and Shefler, Erica and Sherry, Stephen and Shi, Xinghua Mindy and Shlyakhter, Ilya and Shumway, Martin and Sinari, Shripad and Sivachenko, Andrey and Smith, Richard and Snyder, Matthew and Snyder, Michael and Sougnez, Carrie and Squire, Kevin and Stalker, James and Stephens, Matthew and Stewart, Chip and Stromberg, Michael and Su, Yeyang and Sudbrak, Ralf and Sudmant, Peter and Sun, Yongming and Taylor, Paige and Thomas, Daryl and Tishkoff, Sarah and Tsung, Eric and Tyler-Smith, Chris and Urban, Alexander and Vincenza, Colonna and Wallis, John and Walker, Jerilyn and Walter, Klaudia and Wan, Zhengzheng and Wang, Jun and Wang, Wei and Wang, Yi and Wang, Yong and Ward, Alistair and Webster, Teresa and Weinstock, George and Wendl, Mike and Wheeler, David and Wong, Yang and Wu, Jiantao and Xiao, Chunlin and Xing, Jinchuan and Xue, Yali and Yan, Xiting and Ye, Kai and Ye, Kenny and Yoon, Seungtai and Yu, Fuli and Yu, Jin and Zerbino, Daniel and Zhan, Xiaowei and Zhan, Yiping and Zhang, Kangyu and Zhang, Qunyuan and Zhang, Yujun and Zhao, Hongyu and Zhang, Clarence Kangyu and Zhang, Zhengdong and Bradley, Holly Zheng and Zheng, Wei and Zody, Michael and Zoellner, Sebastian and Flicek, Paul and Sherry, Stephen and Abecasis, Gonçalo and Alkan, Can and Balasubramaniam, Senduran and Birney, Ewan and Bloom, Toby and Brockington, Caren and Cibulskis, Kristian and Clarke, Laura and Cochrane, Guy and Cox, Tony and Craig, David and De La Vega, Francisco and Dooling, David and Fennell, Tim and Gibbs, Richard and Haussler, David and Hinrichs, Angie and Humphray, Sean and Iqbal, Zam and Jamieson, Ruth and Kahn, Scott and Katzman, Sol and Keane, Thomas and Kent, Jim and Kern, Andrew and Ko, Arthur and Kuhn, Robert and Li, Guoqing and Li, Ruiqiang and Manning, Jonathan and McCarthy, Shane and McVean, Gil and Metzker, Michael and Muzny, Donna and Nietfeld, Wilfiried and Paschal, Justin and Peckham, Heather and Reid, Jeff and Sajjadian, Saba and Sanders, Robert and Sherry, Stephen and Shumway, Martin and Skelly, Tom and Smith, Richard and Stalker, James and Sudbrak, Ralf and Wang, Jun and Weinstock, George and Wilkinson, Jane and Xiao, Chunlin and Bradley, Holly Zheng and Amstislavskiy, Vyacheslav and Deiros, David and Freeman, Colin and McVean, Gil and Przeworski, Molly and Przeworski, Molly and Abecasis, Gonçalo and Arbiza, Leonardo and Auton, Adam and Ayub, Qasim and Balasubramanian, Suganthi and Barrett, Jeffrey and Blekham, Ran and Boyko, Adam and Bustamante, Carlos and Byrnes, Jake and Chakravarti, Aravinda and Clark, Andy and Conrad, Don and Craig, David and Dermitzakis, Manolis and Durbin, Richard and Fu, Yunxin and Gabriel, Stacey and Garrison, Erik and Gerstein, Mark and Gottipati, Srikanth and Gravel, Simon and Grossman, Shari and Gutenkunst, Ryan and Habegger, Lukas and Handsaker, Bob and Henn, Brenna and Hernandez, Ryan and Howie, Bryan and Hu, Min and Huang, Ni and Hurles, Matt and Iqbal, Zam and Indap, Amit and Jin, Hanjun and Jostins, Luke and Kang, Jia and Katzman, Sol and Keinan, Alon and Kelley, Joanna and Khurana, Ekta and Kidd, Jeffrey and Lacroute, Phil and Lee, Joonsang and Leng, Jing and Li, Bingshan and Li, Heng and Li, Lun and Long, Quan and Lunter, Gerton and MacArthur, Daniel and Melton, Cord and Montgomery, Stephen and Mu, Xinmeng and Musharoff, Shaila and Nielsen, Rasmus and Presgraves, Danielle and Pritchard, Jonathan and Sabeti, Pardis and Shlyakhter, Ilya and Snyder, Michael and Tyler-Smith, Chris and Wang, Wei and Zhang, Clarence Kangyu and Zhang, Zhengdong and Zhao, Hongyu and Eichler, Evan and Hurles, Matt and Lee, Charles and Abyzov, Alexej and Alkan, Can and del Angel, Guillermo and Bafna, Vineet and Banks, Eric and Bashir, Ali and Batzer, Mark and Birney, Ewan and Blackburne, Ben and Blackwell, Tom and Caccamo, Mario and Cardin, Niall and Cheetham, Keira and Chen, Ken and Chinwalla, Asif and Clarke, Laura and Conrad, Don and Craig, David and Degenhardt, Jeremiah and De La Vega, Francisco and DePristo, Mark and Ding, Li and Fromer, Menachem and Fu, Yutao and Garrison, Erik and Gerstein, Mark and Greer, Douglas and Grubert, Fabian and Ha, Gavin and Haimel, Matthias and Hajirasouliha, Iman and Handsaker, Bob and Haraksingh, Rajini and Hartl, Chris and Homer, Nils and Hormozdiari, Fereydoun and Humphray, Sean and Iqbal, Zamin and Jones, Steven and Kaganovich, Mark and Kahn, Scott and Kersey, Paul and Khurana, Ekta and Kidd, Jeff and Ko, Arthur and Konkel, Miriam and Korbel, Jan and Korn, Joshua and Kural, Deniz and Lacroute, Phil and Lam, Hugo and Lee, Joe and Leng, Jing and Li, Heng and Li, Yingrui and Lunter, Gerton and Marth, Gabor and McCarroll, Steve and McLellan, Mike and Mills, Ryan and Makarov, Vladimir and Mu, Xinmeng and Murray, Lisa and Nelson, Stan and Nemesh, James and Ning, Zemin and Parkhomenko, Elena and Peckham, Heather and Quinlan, Aaron and Sajjadian, Saba and Scally, Aylwyn and Sebat, Jonathan and Shakir, Khalid and Shaw, Richard and Snyder, Matthew and Snyder, Michael and Stewart, Chip and Stromberg, Michael and Sudmant, Peter and Sun, Yongming and Thomas, Daryl and Urban, Alexander and Wallis, John and Walker, Jerilyn and Walter, Klaudia and Ward, Alistair and Wu, Jiantao and Xiao, Chunlin and Xing, Jinchuan and Ye, Kai and Yoon, Seungtai and Zerbino, Daniel and Zhang, Yujun and Zhang, Zhengdong and Bradley, Holly Zheng and Gibbs, Richard and Marth, Gabor and Abecasis, Goncalo and Albers, Kees and Bainbridge, Matthew and Balasubramaniam, Senduran and Balasubramanian, Suganthi and Blackwell, Tom and Bustamanter, Carlos and Challis, Danny and Cibulskis, Kristian and Clark, Andrew and Clarke, Laura and Coarfa, Cristian and Coffrey, Alison and DePristo, Mark and Dermitzakis, Manolis and Dooling, David and Durbin, Richard and Fennell, Tim and Flicek, Paul and Fulton, Lucinda and Fulton, Robert and Gabriel, Stacey and Garimella, Kiran and Garrison, Erik and Gibbs, Richard and Gravel, Simon and Hartl, Chris and Indap, Amit and Iqbal, Zamin and Katzman, Sol and Keane, Thomas and Koboldt, Dan and Leong, Wen Fung and MacArthur, Daniel and Mardis, Elaine and McVean, Gil and Muzny, Donna and Nickerson, Elizabeth and Palotie, Aarno and Paschall, Justin and Reid, Jeff and Quinlan, Aaron and Sabo, Aniko and Shefler, Erica and Sherry, Steve and Shumway, Martin and Smith, Richard and Sougnez, Carrie and Stalker, Jim and Sudmant, Peter and Tyler-Smith, Chris and Wang, Yi and Wang, Yong and Wilkinson, Jane and Xiao, Chunlin and Yu, Fuli and Bradley, Holly Zheng and Brooks, Lisa and Felsenfeld, Adam and McEwen, Jean and Clemm, Nicholas and Duncanson, Audrey and Dunn, Mark and Eichler, Evan and Guyer, Mark and Hurles, Matthew and Hyland, Fiona and Jamieson, Ruth and Kälin, Nanette and Kang, Le and Laplace, Frank and Lee, Charles and Liu, Yingli and Michelson, Alan and Peterson, Jane and Ren, Zhiwu and Wang, Jian},
  issn-linking    = {1367-4803},
  issue           = {15},
  keywords        = {Alleles; Genetic Variation; Genome, Human; Genomics, methods; Genotype; Humans; Information Storage and Retrieval, methods; Software},
  nlm-id          = {9808944},
  owner           = {NLM},
  pii             = {btr330},
  pmc             = {PMC3137218},
  pmid            = {21653522},
  pubmodel        = {Print-Electronic},
  pubstate        = {ppublish},
  revised         = {2024-01-09},
}

@Article{Purcell2007,
  author          = {Purcell, Shaun and Neale, Benjamin and Todd-Brown, Kathe and Thomas, Lori and Ferreira, Manuel A. R. and Bender, David and Maller, Julian and Sklar, Pamela and de Bakker, Paul I. W. and Daly, Mark J. and Sham, Pak C.},
  journal         = {American journal of human genetics},
  title           = {PLINK: a tool set for whole-genome association and population-based linkage analyses.},
  year            = {2007},
  issn            = {0002-9297},
  month           = sep,
  pages           = {559--575},
  volume          = {81},
  abstract        = {Whole-genome association studies (WGAS) bring new computational, as well as analytic, challenges to researchers. Many existing genetic-analysis tools are not designed to handle such large data sets in a convenient manner and do not necessarily exploit the new opportunities that whole-genome data bring. To address these issues, we developed PLINK, an open-source C/C++ WGAS tool set. With PLINK, large data sets comprising hundreds of thousands of markers genotyped for thousands of individuals can be rapidly manipulated and analyzed in their entirety. As well as providing tools to make the basic analytic steps computationally efficient, PLINK also supports some novel approaches to whole-genome data that take advantage of whole-genome coverage. We introduce PLINK and describe the five main domains of function: data management, summary statistics, population stratification, association analysis, and identity-by-descent estimation. In particular, we focus on the estimation and use of identity-by-state and identity-by-descent information in the context of population-based whole-genome studies. This information can be used to detect and correct for population stratification and to identify extended chromosomal segments that are shared identical by descent between very distantly related individuals. Analysis of the patterns of segmental sharing has the potential to map disease loci that contain multiple rare variants in a population-based linkage analysis.},
  citation-subset = {IM},
  completed       = {2007-10-04},
  country         = {United States},
  doi             = {10.1086/519795},
  issn-linking    = {0002-9297},
  issue           = {3},
  keywords        = {Genetic Linkage, genetics; Genome, Human, genetics; Humans; Polymorphism, Single Nucleotide; Population, genetics; Software},
  nlm-id          = {0370475},
  owner           = {NLM},
  pii             = {S0002-9297(07)61352-4},
  pmc             = {PMC1950838},
  pmid            = {17701901},
  pubmodel        = {Print-Electronic},
  pubstate        = {ppublish},
  revised         = {2024-04-14},
}

@Article{Wratten2021,
  author          = {Wratten, Laura and Wilm, Andreas and Göke, Jonathan},
  journal         = {Nature methods},
  title           = {Reproducible, scalable, and shareable analysis pipelines with bioinformatics workflow managers.},
  year            = {2021},
  issn            = {1548-7105},
  month           = oct,
  pages           = {1161--1168},
  volume          = {18},
  abstract        = {The rapid growth of high-throughput technologies has transformed biomedical research. With the increasing amount and complexity of data, scalability and reproducibility have become essential not just for experiments, but also for computational analysis. However, transforming data into information involves running a large number of tools, optimizing parameters, and integrating dynamically changing reference data. Workflow managers were developed in response to such challenges. They simplify pipeline development, optimize resource usage, handle software installation and versions, and run on different compute platforms, enabling workflow portability and sharing. In this Perspective, we highlight key features of workflow managers, compare commonly used approaches for bioinformatics workflows, and provide a guide for computational and noncomputational users. We outline community-curated pipeline initiatives that enable novice and experienced users to perform complex, best-practice analyses without having to manually assemble workflows. In sum, we illustrate how workflow managers contribute to making computational analysis in biomedical research shareable, scalable, and reproducible.},
  citation-subset = {IM},
  completed       = {2021-11-15},
  country         = {United States},
  doi             = {10.1038/s41592-021-01254-9},
  issn-linking    = {1548-7091},
  issue           = {10},
  keywords        = {Biomedical Research, methods, standards; Computational Biology, methods; Reproducibility of Results; Workflow},
  nlm-id          = {101215604},
  owner           = {NLM},
  pii             = {10.1038/s41592-021-01254-9},
  pmc             = {4494865},
  pmid            = {34556866},
  pubmodel        = {Print-Electronic},
  pubstate        = {ppublish},
  revised         = {2023-02-07},
}

@Article{Kanchan2024,
  author  = {Kanchan, Kanika and Berke, Seth and Mukhopadhyay, Nandita and Ray, Debashree and Simpson, Claire L and Bidinger, Jacqueline A and Curtis, Sara W and Leslie, Elizabeth and Scott, Alan F and Bailey-Wilson, Joan E and Beaty, Terri H and Marazita, Mary L and Ruczinski, Ingo},
  journal = {{( Manuscript in preparation )}},
  title   = {Sex-specific genotypic effects underlying oral cleft risk},
}

@Article{Li2011,
  author          = {Li, Heng},
  journal         = {Bioinformatics (Oxford, England)},
  title           = {A statistical framework for SNP calling, mutation discovery, association mapping and population genetical parameter estimation from sequencing data.},
  year            = {2011},
  issn            = {1367-4811},
  month           = nov,
  pages           = {2987--2993},
  volume          = {27},
  abstract        = {Most existing methods for DNA sequence analysis rely on accurate sequences or genotypes. However, in applications of the next-generation sequencing (NGS), accurate genotypes may not be easily obtained (e.g. multi-sample low-coverage sequencing or somatic mutation discovery). These applications press for the development of new methods for analyzing sequence data with uncertainty. We present a statistical framework for calling SNPs, discovering somatic mutations, inferring population genetical parameters and performing association tests directly based on sequencing data without explicit genotyping or linkage-based imputation. On real data, we demonstrate that our method achieves comparable accuracy to alternative methods for estimating site allele count, for inferring allele frequency spectrum and for association mapping. We also highlight the necessity of using symmetric datasets for finding somatic mutations and confirm that for discovering rare events, mismapping is frequently the leading source of errors. http://samtools.sourceforge.net. hengli@broadinstitute.org.},
  citation-subset = {IM},
  completed       = {2012-03-13},
  country         = {England},
  doi             = {10.1093/bioinformatics/btr509},
  issn-linking    = {1367-4803},
  issue           = {21},
  keywords        = {Alleles; Data Interpretation, Statistical; Gene Frequency; Genetic Association Studies; Genetics, Population, methods; Genotype; Humans; Mutation; Polymorphism, Single Nucleotide; Sequence Analysis, DNA},
  nlm-id          = {9808944},
  owner           = {NLM},
  pii             = {btr509},
  pmc             = {PMC3198575},
  pmid            = {21903627},
  pubmodel        = {Print-Electronic},
  pubstate        = {ppublish},
  revised         = {2024-01-04},
}

@Article{Pahl2019,
  author    = {Claus Pahl and Antonio Brogi and Jacopo Soldani and Pooyan Jamshidi},
  journal   = {IEEE Transactions on Cloud Computing},
  title     = {Cloud Container Technologies: A State-of-the-Art Review},
  year      = {2019},
  issn      = {2372-0018},
  pages     = {677--692},
  volume    = {7},
  abstract  = {Containers as a lightweight technology to virtualise applications have recently been successful, particularly to manage applications in the cloud. Often, the management of clusters of containers becomes essential and the orchestration of the construction and deployment becomes a central problem. This emerging topic has been taken up by researchers, but there is currently no secondary study to consolidate this research. We aim to identify, taxonomically classify and systematically compare the existing research body on containers and their orchestration and specifically the application of this technology in the cloud. We have conducted a systematic mapping study of 46 selected studies. We classified and compared the selected studies based on a characterisation framework. This results in a discussion of agreed and emerging concerns in the container orchestration space, positioning it within the cloud context, but also moving it closer to current concerns in cloud platforms, microservices and continuous development.},
  date      = {1 July-Sept. 2019},
  doi       = {10.1109/TCC.2017.2702586},
  file      = {:https\://ieeexplore.ieee.org/stamp/stamp.jsp?tp=&arnumber=7922500:PDF},
  issue     = {3},
  keywords  = {Containers, Cloud computing, Systematics, Computer architecture, Protocols, Data mining, Market research, Cloud, container, container technologies, orchestration, cluster, systematic review},
  publisher = {IEEE},
}

@Article{Dasgupta2021,
  author          = {Dasgupta, Ishita and Gershman, Samuel J.},
  journal         = {Trends in cognitive sciences},
  title           = {Memory as a Computational Resource.},
  year            = {2021},
  issn            = {1879-307X},
  month           = mar,
  pages           = {240--251},
  volume          = {25},
  abstract        = {Computer scientists have long recognized that naive implementations of algorithms often result in a paralyzing degree of redundant computation. More sophisticated implementations harness the power of memory by storing computational results and reusing them later. We review the application of these ideas to cognitive science, in four case studies (mental arithmetic, mental imagery, planning, and probabilistic inference). Despite their superficial differences, these cognitive processes share a common reliance on memory that enables efficient computation.},
  citation-subset = {IM},
  completed       = {2021-04-27},
  country         = {England},
  doi             = {10.1016/j.tics.2020.12.008},
  issn-linking    = {1364-6613},
  issue           = {3},
  keywords        = {Algorithms; Humans; Memory; amortization; inference; memory; mental arithmetic; mental imagery; planning},
  nlm-id          = {9708669},
  owner           = {NLM},
  pii             = {S1364-6613(20)30305-3},
  pmid            = {33454217},
  pubmodel        = {Print-Electronic},
  pubstate        = {ppublish},
  revised         = {2021-04-27},
}

@Article{Ahmed2021,
  author          = {Ahmed, Azza E. and Allen, Joshua M. and Bhat, Tajesvi and Burra, Prakruthi and Fliege, Christina E. and Hart, Steven N. and Heldenbrand, Jacob R. and Hudson, Matthew E. and Istanto, Dave Deandre and Kalmbach, Michael T. and Kapraun, Gregory D. and Kendig, Katherine I. and Kendzior, Matthew Charles and Klee, Eric W. and Mattson, Nate and Ross, Christian A. and Sharif, Sami M. and Venkatakrishnan, Ramshankar and Fadlelmola, Faisal M. and Mainzer, Liudmila S.},
  journal         = {Scientific reports},
  title           = {Design considerations for workflow management systems use in production genomics research and the clinic.},
  year            = {2021},
  issn            = {2045-2322},
  month           = nov,
  pages           = {21680},
  volume          = {11},
  abstract        = {The changing landscape of genomics research and clinical practice has created a need for computational pipelines capable of efficiently orchestrating complex analysis stages while handling large volumes of data across heterogeneous computational environments. Workflow Management Systems (WfMSs) are the software components employed to fill this gap. This work provides an approach and systematic evaluation of key features of popular bioinformatics WfMSs in use today: Nextflow, CWL, and WDL and some of their executors, along with Swift/T, a workflow manager commonly used in high-scale physics applications. We employed two use cases: a variant-calling genomic pipeline and a scalability-testing framework, where both were run locally, on an HPC cluster, and in the cloud. This allowed for evaluation of those four WfMSs in terms of language expressiveness, modularity, scalability, robustness, reproducibility, interoperability, ease of development, along with adoption and usage in research labs and healthcare settings. This article is trying to answer, which WfMS should be chosen for a given bioinformatics application regardless of analysis type?. The choice of a given WfMS is a function of both its intrinsic language and engine features. Within bioinformatics, where analysts are a mix of dry and wet lab scientists, the choice is also governed by collaborations and adoption within large consortia and technical support provided by the WfMS team/community. As the community and its needs continue to evolve along with computational infrastructure, WfMSs will also evolve, especially those with permissive licenses that allow commercial use. In much the same way as the dataflow paradigm and containerization are now well understood to be very useful in bioinformatics applications, we will continue to see innovations of tools and utilities for other purposes, like big data technologies, interoperability, and provenance.},
  citation-subset = {IM},
  completed       = {2022-01-25},
  country         = {England},
  doi             = {10.1038/s41598-021-99288-8},
  issn-linking    = {2045-2322},
  issue           = {1},
  keywords        = {Big Data; Computational Biology, methods; Genomics; Humans; Reproducibility of Results; Software; Workflow},
  nlm-id          = {101563288},
  owner           = {NLM},
  pii             = {21680},
  pmc             = {PMC8569008},
  pmid            = {34737383},
  pubmodel        = {Electronic},
  pubstate        = {epublish},
  revised         = {2024-08-23},
}

@Article{Mailman2007,
  author          = {Mailman, Matthew D. and Feolo, Michael and Jin, Yumi and Kimura, Masato and Tryka, Kimberly and Bagoutdinov, Rinat and Hao, Luning and Kiang, Anne and Paschall, Justin and Phan, Lon and Popova, Natalia and Pretel, Stephanie and Ziyabari, Lora and Lee, Moira and Shao, Yu and Wang, Zhen Y. and Sirotkin, Karl and Ward, Minghong and Kholodov, Michael and Zbicz, Kerry and Beck, Jeffrey and Kimelman, Michael and Shevelev, Sergey and Preuss, Don and Yaschenko, Eugene and Graeff, Alan and Ostell, James and Sherry, Stephen T.},
  journal         = {Nature genetics},
  title           = {The NCBI dbGaP database of genotypes and phenotypes.},
  year            = {2007},
  issn            = {1546-1718},
  month           = oct,
  pages           = {1181--1186},
  volume          = {39},
  abstract        = {The National Center for Biotechnology Information has created the dbGaP public repository for individual-level phenotype, exposure, genotype and sequence data and the associations between them. dbGaP assigns stable, unique identifiers to studies and subsets of information from those studies, including documents, individual phenotypic variables, tables of trait data, sets of genotype data, computed phenotype-genotype associations, and groups of study subjects who have given similar consents for use of their data.},
  citation-subset = {IM},
  completed       = {2008-01-22},
  country         = {United States},
  doi             = {10.1038/ng1007-1181},
  issn-linking    = {1061-4036},
  issue           = {10},
  keywords        = {Computational Biology; Databases, Factual; Databases, Genetic; Genotype; National Library of Medicine (U.S.), organization & administration; Phenotype; United States},
  mid             = {NIHMS29905},
  nlm-id          = {9216904},
  owner           = {NLM},
  pii             = {ng1007-1181},
  pmc             = {PMC2031016},
  pmid            = {17898773},
  pubmodel        = {Print},
  pubstate        = {ppublish},
  revised         = {2024-10-17},
}

@Article{Community2024,
  author          = {{Galaxy Community}},
  journal         = {Nucleic acids research},
  title           = {The Galaxy platform for accessible, reproducible, and collaborative data analyses: 2024 update.},
  year            = {2024},
  issn            = {1362-4962},
  month           = jul,
  pages           = {W83--W94},
  volume          = {52},
  abstract        = {Galaxy (https://galaxyproject.org) is deployed globally, predominantly through free-to-use services, supporting user-driven research that broadens in scope each year. Users are attracted to public Galaxy services by platform stability, tool and reference dataset diversity, training, support and integration, which enables complex, reproducible, shareable data analysis. Applying the principles of user experience design (UXD), has driven improvements in accessibility, tool discoverability through Galaxy Labs/subdomains, and a redesigned Galaxy ToolShed. Galaxy tool capabilities are progressing in two strategic directions: integrating general purpose graphical processing units (GPGPU) access for cutting-edge methods, and licensed tool support. Engagement with global research consortia is being increased by developing more workflows in Galaxy and by resourcing the public Galaxy services to run them. The Galaxy Training Network (GTN) portfolio has grown in both size, and accessibility, through learning paths and direct integration with Galaxy tools that feature in training courses. Code development continues in line with the Galaxy Project roadmap, with improvements to job scheduling and the user interface. Environmental impact assessment is also helping engage users and developers, reminding them of their role in sustainability, by displaying estimated CO2 emissions generated by each Galaxy job.},
  citation-subset = {IM},
  completed       = {2024-07-04},
  country         = {England},
  doi             = {10.1093/nar/gkae410},
  investigator    = {Abueg, Linelle Ann L and Afgan, Enis and Allart, Olivier and Awan, Ahmed H and Bacon, Wendi A and Baker, Dannon and Bassetti, Madeline and Batut, Bérénice and Bernt, Matthias and Blankenberg, Daniel and Bombarely, Aureliano and Bretaudeau, Anthony and Bromhead, Catherine J and Burke, Melissa L and Capon, Patrick K and Čech, Martin and Chavero-Díez, María and Chilton, John M and Collins, Tyler J and Coppens, Frederik and Coraor, Nate and Cuccuru, Gianmauro and Cumbo, Fabio and Davis, John and De Geest, Paul F and de Koning, Willem and Demko, Martin and DeSanto, Assunta and Begines, José Manuel Domínguez and Doyle, Maria A and Droesbeke, Bert and Erxleben-Eggenhofer, Anika and Föll, Melanie C and Formenti, Giulio and Fouilloux, Anne and Gangazhe, Rendani and Genthon, Tanguy and Goecks, Jeremy and Beltran, Alejandra N Gonzalez and Goonasekera, Nuwan A and Goué, Nadia and Griffin, Timothy J and Grüning, Björn A and Guerler, Aysam and Gundersen, Sveinung and Gustafsson, Ove Johan Ragnar and Hall, Christina and Harrop, Thomas W and Hecht, Helge and Heidari, Alireza and Heisner, Tillman and Heyl, Florian and Hiltemann, Saskia and Hotz, Hans-Rudolf and Hyde, Cameron J and Jagtap, Pratik D and Jakiela, Julia and Johnson, James E and Joshi, Jayadev and Jossé, Marie and Jum'ah, Khaled and Kalaš, Matúš and Kamieniecka, Katarzyna and Kayikcioglu, Tunc and Konkol, Markus and Kostrykin, Leonid and Kucher, Natalie and Kumar, Anup and Kuntz, Mira and Lariviere, Delphine and Lazarus, Ross and Bras, Yvan Le and Corguillé, Gildas Le and Lee, Justin and Leo, Simone and Liborio, Leandro and Libouban, Romane and Tabernero, David López and Lopez-Delisle, Lucille and Los, Laila S and Mahmoud, Alexandru and Makunin, Igor and Marin, Pierre and Mehta, Subina and Mok, Winnie and Moreno, Pablo A and Morier-Genoud, François and Mosher, Stephen and Müller, Teresa and Nasr, Engy and Nekrutenko, Anton and Nelson, Tiffanie M and Oba, Asime J and Ostrovsky, Alexander and Polunina, Polina V and Poterlowicz, Krzysztof and Price, Elliott J and Price, Gareth R and Rasche, Helena and Raubenolt, Bryan and Royaux, Coline and Sargent, Luke and Savage, Michelle T and Savchenko, Volodymyr and Savchenko, Denys and Schatz, Michael C and Seguineau, Pauline and Serrano-Solano, Beatriz and Soranzo, Nicola and Srikakulam, Sanjay Kumar and Suderman, Keith and Syme, Anna E and Tangaro, Marco Antonio and Tedds, Jonathan A and Tekman, Mehmet and Cheng Mike Thang, Wai and Thanki, Anil S and Uhl, Michael and van den Beek, Marius and Varshney, Deepti and Vessio, Jenn and Videm, Pavankumar and Von Kuster, Greg and Watson, Gregory R and Whitaker-Allen, Natalie and Winter, Uwe and Wolstencroft, Martin and Zambelli, Federico and Zierep, Paul and Zoabi, Rand},
  issn-linking    = {0305-1048},
  issue           = {W1},
  keywords        = {Software; Humans; Reproducibility of Results; Data Analysis; User-Computer Interface; Computational Biology, methods},
  nlm-id          = {0411011},
  owner           = {NLM},
  pii             = {7676834},
  pmc             = {PMC11223835},
  pmid            = {38769056},
  pubmodel        = {Print},
  pubstate        = {ppublish},
  revised         = {2025-02-22},
}

@Article{Malhotra2017,
  author          = {Malhotra, Raunaq and Seth, Isheeta and Lehnert, Erik and Zhao, Jing and Kaushik, Gaurav and Williams, Elizabeth H. and Sethi, Anurag and Davis-Dusenbery, Brandi N.},
  journal         = {Current protocols in bioinformatics},
  title           = {Using the Seven Bridges Cancer Genomics Cloud to Access and Analyze Petabytes of Cancer Data.},
  year            = {2017},
  issn            = {1934-340X},
  month           = dec,
  pages           = {11.16.1--11.16.32},
  volume          = {60},
  abstract        = {Next-generation sequencing has produced petabytes of data, but accessing and analyzing these data remain challenging. Traditionally, researchers investigating public datasets like The Cancer Genome Atlas (TCGA) would download the data to a high-performance cluster, which could take several weeks even with a highly optimized network connection. The National Cancer Institute (NCI) initiated the Cancer Genomics Cloud Pilots program to provide researchers with the resources to process data with cloud computational resources. We present protocols using one of these Cloud Pilots, the Seven Bridges Cancer Genomics Cloud (CGC), to find and query public datasets, bring your own data to the CGC, analyze data using standard or custom workflows, and benchmark tools for accuracy with interactive analysis features. These protocols demonstrate that the CGC is a data-analysis ecosystem that fully empowers researchers with a variety of areas of expertise and interests to collaborate in the analysis of petabytes of data. © 2017 by John Wiley & Sons, Inc.},
  citation-subset = {IM},
  completed       = {2018-07-16},
  country         = {United States},
  doi             = {10.1002/cpbi.39},
  issn-linking    = {1934-3396},
  keywords        = {Cloud Computing; Computational Biology; Data Interpretation, Statistical; Databases, Genetic, statistics & numerical data; Genomics; High-Throughput Nucleotide Sequencing; Humans; Metadata; Neoplasms, genetics; Pilot Projects; big data; cancer genomics; cloud computing; common workflow language; reproducible; scalable},
  mid             = {NIHMS907391},
  nlm-id          = {101157830},
  owner           = {NLM},
  pmc             = {PMC5726550},
  pmid            = {29220078},
  pubmodel        = {Electronic},
  pubstate        = {epublish},
  revised         = {2021-01-09},
}

@Article{Baskir2025,
  author          = {Baskir, Rubin and Lee, Minnkyong and McMaster, Sydney J. and Lee, Jessica and Blackburne-Proctor, Faith and Azuine, Romuladus and Mack, Nakia and Schully, Sheri D. and Mendoza, Martin and Sanchez, Janeth and Crosby, Yong and Zumba, Erica and Hahn, Michael and Aspaas, Naomi and Elmi, Ahmed and Alerté, Shanté and Stewart, Elizabeth and Wilfong, Danielle and Doherty, Meag and Farrell, Margaret M. and Hébert, Grace B. and Hood, Sula and Thomas, Cheryl M. and Murray, Debra D. and Lee, Brendan and Stark, Louisa A. and Lewis, Megan A. and Uhrig, Jen D. and Bartlett, Laura R. and Rico, Edgar Gil and Falcón, Adolph and Cohn, Elizabeth and Lunn, Mitchell R. and Obedin-Maliver, Juno and Cottler, Linda and Eder, Milton and Randal, Fornessa T. and Karnes, Jason and Lemieux, KiTani and Lemieux, Nelson and Lemieux, Nelson and Bradley, Lilanta and Tepp, Ronnie and Wilson, Meredith and Rodriguez, Monica and Lunt, Chris and Watson, Karriem},
  journal         = {Journal of the American Medical Informatics Association : JAMIA},
  title           = {Research for all: building a diverse researcher community for the All of Us Research Program.},
  year            = {2025},
  issn            = {1527-974X},
  month           = jan,
  pages           = {38--50},
  volume          = {32},
  abstract        = {The NIH All of Us Research Program (All of Us) is engaging a diverse community of more than 10 000 registered researchers using a robust engagement ecosystem model. We describe strategies used to build an ecosystem that attracts and supports a diverse and inclusive researcher community to use the All of Us dataset and provide metrics on All of Us researcher usage growth. Researcher audiences and diversity categories were defined to guide a strategy. A researcher engagement strategy was codeveloped with program partners to support a researcher engagement ecosystem. An adapted ecological model guided the ecosystem to address multiple levels of influence to support All of Us data use. Statistics from the All of Us Researcher Workbench demographic survey describe trends in researchers' and institutional use of the Workbench and publication numbers. From 2022 to 2024, some 13 partner organizations and their subawardees conducted outreach, built capacity, or supported researchers and institutions in using the data. Trends indicate that Workbench registrations and use have increased over time, including among researchers underrepresented in the biomedical workforce. Data Use and Registration Agreements from minority-serving institutions also increased. All of Us built a diverse, inclusive, and growing research community via intentional engagement with researchers and via partnerships to address systemic data access issues. Future programs will provide additional support to researchers and institutions to ameliorate All of Us data use challenges. The approach described helps address structural inequities in the biomedical research field to advance health equity.},
  citation-subset = {IM},
  completed       = {2024-12-16},
  country         = {England},
  doi             = {10.1093/jamia/ocae270},
  issn-linking    = {1067-5027},
  issue           = {1},
  keywords        = {United States; Humans; Research Personnel; National Institutes of Health (U.S.); Biomedical Research; Cultural Diversity; biomedical research; capacity building; research personnel; stakeholder engagement; training programs},
  nlm-id          = {9430800},
  owner           = {NLM},
  pii             = {7900774},
  pmc             = {PMC11648709},
  pmid            = {39545358},
  pubmodel        = {Print},
  pubstate        = {ppublish},
  revised         = {2025-04-01},
}

@Article{Thorogood2021,
  author       = {Thorogood, Adrian and Rehm, Heidi L. and Goodhand, Peter and Page, Angela J. H. and Joly, Yann and Baudis, Michael and Rambla, Jordi and Navarro, Arcadi and Nyronen, Tommi H. and Linden, Mikael and Dove, Edward S. and Fiume, Marc and Brudno, Michael and Cline, Melissa S. and Bimey, Ewan},
  journal      = {Cell genomics},
  title        = {International federation of genomic medicine databases using GA4GH standards.},
  year         = {2021},
  issn         = {2666-979X},
  month        = nov,
  volume       = {1},
  abstract     = {We promote a shared vision and guide for how and when to federate genomic and health-related data sharing, enabling connections and insights across independent, secure databases. The GA4GH encourages a federated approach wherein data providers have the mandate and resources to share, but where data cannot move for legal or technical reasons. We recommend a federated approach to connect national genomics initiatives into a global network and precision medicine resource.},
  country      = {United States},
  doi          = {10.1016/j.xgen.2021.100032},
  issn-linking = {2666-979X},
  issue        = {2},
  mid          = {NIHMS1768552},
  nlm-id       = {9918284260106676},
  owner        = {NLM},
  pii          = {100032},
  pmc          = {PMC8813094},
  pmid         = {35128509},
  pubmodel     = {Print},
  pubstate     = {ppublish},
  revised      = {2025-01-05},
}

@Article{Brazma2001,
  author          = {Brazma, A. and Hingamp, P. and Quackenbush, J. and Sherlock, G. and Spellman, P. and Stoeckert, C. and Aach, J. and Ansorge, W. and Ball, C. A. and Causton, H. C. and Gaasterland, T. and Glenisson, P. and Holstege, F. C. and Kim, I. F. and Markowitz, V. and Matese, J. C. and Parkinson, H. and Robinson, A. and Sarkans, U. and Schulze-Kremer, S. and Stewart, J. and Taylor, R. and Vilo, J. and Vingron, M.},
  journal         = {Nature genetics},
  title           = {Minimum information about a microarray experiment (MIAME)-toward standards for microarray data.},
  year            = {2001},
  issn            = {1061-4036},
  month           = dec,
  pages           = {365--371},
  volume          = {29},
  abstract        = {Microarray analysis has become a widely used tool for the generation of gene expression data on a genomic scale. Although many significant results have been derived from microarray studies, one limitation has been the lack of standards for presenting and exchanging such data. Here we present a proposal, the Minimum Information About a Microarray Experiment (MIAME), that describes the minimum information required to ensure that microarray data can be easily interpreted and that results derived from its analysis can be independently verified. The ultimate goal of this work is to establish a standard for recording and reporting microarray-based gene expression data, which will in turn facilitate the establishment of databases and public repositories and enable the development of data analysis tools. With respect to MIAME, we concentrate on defining the content and structure of the necessary information rather than the technical format for capturing it.},
  citation-subset = {IM},
  completed       = {2001-12-20},
  country         = {United States},
  doi             = {10.1038/ng1201-365},
  issn-linking    = {1061-4036},
  issue           = {4},
  keywords        = {Computational Biology; Gene Expression Profiling, methods; Oligonucleotide Array Sequence Analysis, standards},
  nlm-id          = {9216904},
  owner           = {NLM},
  pii             = {ng1201-365},
  pmid            = {11726920},
  pubmodel        = {Print},
  pubstate        = {ppublish},
  revised         = {2024-01-04},
}

@Article{Meszaros2023,
  author          = {Mészáros, Bálint and Hatos, András and Palopoli, Nicolas and Quaglia, Federica and Salladini, Edoardo and Van Roey, Kim and Arthanari, Haribabu and Dosztányi, Zsuzsanna and Felli, Isabella C. and Fischer, Patrick D. and Hoch, Jeffrey C. and Jeffries, Cy M. and Longhi, Sonia and Maiani, Emiliano and Orchard, Sandra and Pancsa, Rita and Papaleo, Elena and Pierattelli, Roberta and Piovesan, Damiano and Pritisanac, Iva and Tenorio, Luiggi and Viennet, Thibault and Tompa, Peter and Vranken, Wim and Tosatto, Silvio C. E. and Davey, Norman E.},
  journal         = {Nature methods},
  title           = {Minimum information guidelines for experiments structurally characterizing intrinsically disordered protein regions.},
  year            = {2023},
  issn            = {1548-7105},
  month           = sep,
  pages           = {1291--1303},
  volume          = {20},
  abstract        = {An unambiguous description of an experiment, and the subsequent biological observation, is vital for accurate data interpretation. Minimum information guidelines define the fundamental complement of data that can support an unambiguous conclusion based on experimental observations. We present the Minimum Information About Disorder Experiments (MIADE) guidelines to define the parameters required for the wider scientific community to understand the findings of an experiment studying the structural properties of intrinsically disordered regions (IDRs). MIADE guidelines provide recommendations for data producers to describe the results of their experiments at source, for curators to annotate experimental data to community resources and for database developers maintaining community resources to disseminate the data. The MIADE guidelines will improve the interpretability of experimental results for data consumers, facilitate direct data submission, simplify data curation, improve data exchange among repositories and standardize the dissemination of the key metadata on an IDR experiment by IDR data sources.},
  chemicals       = {Intrinsically Disordered Proteins},
  citation-subset = {IM},
  completed       = {2023-09-08},
  country         = {United States},
  doi             = {10.1038/s41592-023-01915-x},
  issn-linking    = {1548-7091},
  issue           = {9},
  keywords        = {Intrinsically Disordered Proteins, chemistry; Protein Conformation},
  nlm-id          = {101215604},
  owner           = {NLM},
  pii             = {10.1038/s41592-023-01915-x},
  pmc             = {8728214},
  pmid            = {37400558},
  pubmodel        = {Print-Electronic},
  pubstate        = {ppublish},
  revised         = {2024-03-20},
}

@Article{Fuellgrabe2020,
  author          = {Füllgrabe, Anja and George, Nancy and Green, Matthew and Nejad, Parisa and Aronow, Bruce and Fexova, Silvie Korena and Fischer, Clay and Freeberg, Mallory Ann and Huerta, Laura and Morrison, Norman and Scheuermann, Richard H. and Taylor, Deanne and Vasilevsky, Nicole and Clarke, Laura and Gehlenborg, Nils and Kent, Jim and Marioni, John and Teichmann, Sarah and Brazma, Alvis and Papatheodorou, Irene},
  journal         = {Nature biotechnology},
  title           = {Guidelines for reporting single-cell RNA-seq experiments.},
  year            = {2020},
  issn            = {1546-1696},
  month           = dec,
  pages           = {1384--1386},
  volume          = {38},
  citation-subset = {IM},
  completed       = {2021-01-20},
  country         = {United States},
  doi             = {10.1038/s41587-020-00744-z},
  issn-linking    = {1087-0156},
  issue           = {12},
  keywords        = {Guidelines as Topic; Periodicals as Topic; RNA-Seq; Single-Cell Analysis; Transcriptome, genetics},
  mid             = {NIHMS1812822},
  nlm-id          = {9604648},
  owner           = {NLM},
  pii             = {10.1038/s41587-020-00744-z},
  pmc             = {PMC9302581},
  pmid            = {33188371},
  pubmodel        = {Print},
  pubstate        = {ppublish},
  revised         = {2023-07-01},
}

@Article{Thery2018,
  author       = {Théry, Clotilde and Witwer, Kenneth W. and Aikawa, Elena and Alcaraz, Maria Jose and Anderson, Johnathon D. and Andriantsitohaina, Ramaroson and Antoniou, Anna and Arab, Tanina and Archer, Fabienne and Atkin-Smith, Georgia K. and Ayre, D. Craig and Bach, Jean-Marie and Bachurski, Daniel and Baharvand, Hossein and Balaj, Leonora and Baldacchino, Shawn and Bauer, Natalie N. and Baxter, Amy A. and Bebawy, Mary and Beckham, Carla and Bedina Zavec, Apolonija and Benmoussa, Abderrahim and Berardi, Anna C. and Bergese, Paolo and Bielska, Ewa and Blenkiron, Cherie and Bobis-Wozowicz, Sylwia and Boilard, Eric and Boireau, Wilfrid and Bongiovanni, Antonella and Borràs, Francesc E. and Bosch, Steffi and Boulanger, Chantal M. and Breakefield, Xandra and Breglio, Andrew M. and Brennan, Meadhbh Á. and Brigstock, David R. and Brisson, Alain and Broekman, Marike Ld and Bromberg, Jacqueline F. and Bryl-Górecka, Paulina and Buch, Shilpa and Buck, Amy H. and Burger, Dylan and Busatto, Sara and Buschmann, Dominik and Bussolati, Benedetta and Buzás, Edit I. and Byrd, James Bryan and Camussi, Giovanni and Carter, David Rf and Caruso, Sarah and Chamley, Lawrence W. and Chang, Yu-Ting and Chen, Chihchen and Chen, Shuai and Cheng, Lesley and Chin, Andrew R. and Clayton, Aled and Clerici, Stefano P. and Cocks, Alex and Cocucci, Emanuele and Coffey, Robert J. and Cordeiro-da-Silva, Anabela and Couch, Yvonne and Coumans, Frank Aw and Coyle, Beth and Crescitelli, Rossella and Criado, Miria Ferreira and D'Souza-Schorey, Crislyn and Das, Saumya and Datta Chaudhuri, Amrita and de Candia, Paola and De Santana, Eliezer F. and De Wever, Olivier and Del Portillo, Hernando A. and Demaret, Tanguy and Deville, Sarah and Devitt, Andrew and Dhondt, Bert and Di Vizio, Dolores and Dieterich, Lothar C. and Dolo, Vincenza and Dominguez Rubio, Ana Paula and Dominici, Massimo and Dourado, Mauricio R. and Driedonks, Tom Ap and Duarte, Filipe V. and Duncan, Heather M. and Eichenberger, Ramon M. and Ekström, Karin and El Andaloussi, Samir and Elie-Caille, Celine and Erdbrügger, Uta and Falcón-Pérez, Juan M. and Fatima, Farah and Fish, Jason E. and Flores-Bellver, Miguel and Försönits, András and Frelet-Barrand, Annie and Fricke, Fabia and Fuhrmann, Gregor and Gabrielsson, Susanne and Gámez-Valero, Ana and Gardiner, Chris and Gärtner, Kathrin and Gaudin, Raphael and Gho, Yong Song and Giebel, Bernd and Gilbert, Caroline and Gimona, Mario and Giusti, Ilaria and Goberdhan, Deborah Ci and Görgens, André and Gorski, Sharon M. and Greening, David W. and Gross, Julia Christina and Gualerzi, Alice and Gupta, Gopal N. and Gustafson, Dakota and Handberg, Aase and Haraszti, Reka A. and Harrison, Paul and Hegyesi, Hargita and Hendrix, An and Hill, Andrew F. and Hochberg, Fred H. and Hoffmann, Karl F. and Holder, Beth and Holthofer, Harry and Hosseinkhani, Baharak and Hu, Guoku and Huang, Yiyao and Huber, Veronica and Hunt, Stuart and Ibrahim, Ahmed Gamal-Eldin and Ikezu, Tsuneya and Inal, Jameel M. and Isin, Mustafa and Ivanova, Alena and Jackson, Hannah K. and Jacobsen, Soren and Jay, Steven M. and Jayachandran, Muthuvel and Jenster, Guido and Jiang, Lanzhou and Johnson, Suzanne M. and Jones, Jennifer C. and Jong, Ambrose and Jovanovic-Talisman, Tijana and Jung, Stephanie and Kalluri, Raghu and Kano, Shin-Ichi and Kaur, Sukhbir and Kawamura, Yumi and Keller, Evan T. and Khamari, Delaram and Khomyakova, Elena and Khvorova, Anastasia and Kierulf, Peter and Kim, Kwang Pyo and Kislinger, Thomas and Klingeborn, Mikael and Klinke, David J. and Kornek, Miroslaw and Kosanović, Maja M. and Kovács, Árpád Ferenc and Krämer-Albers, Eva-Maria and Krasemann, Susanne and Krause, Mirja and Kurochkin, Igor V. and Kusuma, Gina D. and Kuypers, Sören and Laitinen, Saara and Langevin, Scott M. and Languino, Lucia R. and Lannigan, Joanne and Lässer, Cecilia and Laurent, Louise C. and Lavieu, Gregory and Lázaro-Ibáñez, Elisa and Le Lay, Soazig and Lee, Myung-Shin and Lee, Yi Xin Fiona and Lemos, Debora S. and Lenassi, Metka and Leszczynska, Aleksandra and Li, Isaac Ts and Liao, Ke and Libregts, Sten F. and Ligeti, Erzsebet and Lim, Rebecca and Lim, Sai Kiang and Linē, Aija and Linnemannstöns, Karen and Llorente, Alicia and Lombard, Catherine A. and Lorenowicz, Magdalena J. and Lörincz, Ákos M. and Lötvall, Jan and Lovett, Jason and Lowry, Michelle C. and Loyer, Xavier and Lu, Quan and Lukomska, Barbara and Lunavat, Taral R. and Maas, Sybren Ln and Malhi, Harmeet and Marcilla, Antonio and Mariani, Jacopo and Mariscal, Javier and Martens-Uzunova, Elena S. and Martin-Jaular, Lorena and Martinez, M. Carmen and Martins, Vilma Regina and Mathieu, Mathilde and Mathivanan, Suresh and Maugeri, Marco and McGinnis, Lynda K. and McVey, Mark J. and Meckes, David G. and Meehan, Katie L. and Mertens, Inge and Minciacchi, Valentina R. and Möller, Andreas and Møller Jørgensen, Malene and Morales-Kastresana, Aizea and Morhayim, Jess and Mullier, François and Muraca, Maurizio and Musante, Luca and Mussack, Veronika and Muth, Dillon C. and Myburgh, Kathryn H. and Najrana, Tanbir and Nawaz, Muhammad and Nazarenko, Irina and Nejsum, Peter and Neri, Christian and Neri, Tommaso and Nieuwland, Rienk and Nimrichter, Leonardo and Nolan, John P. and Nolte-'t Hoen, Esther Nm and Noren Hooten, Nicole and O'Driscoll, Lorraine and O'Grady, Tina and O'Loghlen, Ana and Ochiya, Takahiro and Olivier, Martin and Ortiz, Alberto and Ortiz, Luis A. and Osteikoetxea, Xabier and Østergaard, Ole and Ostrowski, Matias and Park, Jaesung and Pegtel, D. Michiel and Peinado, Hector and Perut, Francesca and Pfaffl, Michael W. and Phinney, Donald G. and Pieters, Bartijn Ch and Pink, Ryan C. and Pisetsky, David S. and Pogge von Strandmann, Elke and Polakovicova, Iva and Poon, Ivan Kh and Powell, Bonita H. and Prada, Ilaria and Pulliam, Lynn and Quesenberry, Peter and Radeghieri, Annalisa and Raffai, Robert L. and Raimondo, Stefania and Rak, Janusz and Ramirez, Marcel I. and Raposo, Graça and Rayyan, Morsi S. and Regev-Rudzki, Neta and Ricklefs, Franz L. and Robbins, Paul D. and Roberts, David D. and Rodrigues, Silvia C. and Rohde, Eva and Rome, Sophie and Rouschop, Kasper Ma and Rughetti, Aurelia and Russell, Ashley E. and Saá, Paula and Sahoo, Susmita and Salas-Huenuleo, Edison and Sánchez, Catherine and Saugstad, Julie A. and Saul, Meike J. and Schiffelers, Raymond M. and Schneider, Raphael and Schøyen, Tine Hiorth and Scott, Aaron and Shahaj, Eriomina and Sharma, Shivani and Shatnyeva, Olga and Shekari, Faezeh and Shelke, Ganesh Vilas and Shetty, Ashok K. and Shiba, Kiyotaka and Siljander, Pia R.-M. and Silva, Andreia M. and Skowronek, Agata and Snyder, Orman L. and Soares, Rodrigo Pedro and Sódar, Barbara W. and Soekmadji, Carolina and Sotillo, Javier and Stahl, Philip D. and Stoorvogel, Willem and Stott, Shannon L. and Strasser, Erwin F. and Swift, Simon and Tahara, Hidetoshi and Tewari, Muneesh and Timms, Kate and Tiwari, Swasti and Tixeira, Rochelle and Tkach, Mercedes and Toh, Wei Seong and Tomasini, Richard and Torrecilhas, Ana Claudia and Tosar, Juan Pablo and Toxavidis, Vasilis and Urbanelli, Lorena and Vader, Pieter and van Balkom, Bas Wm and van der Grein, Susanne G. and Van Deun, Jan and van Herwijnen, Martijn Jc and Van Keuren-Jensen, Kendall and van Niel, Guillaume and van Royen, Martin E. and van Wijnen, Andre J. and Vasconcelos, M. Helena and Vechetti, Ivan J. and Veit, Tiago D. and Vella, Laura J. and Velot, Émilie and Verweij, Frederik J. and Vestad, Beate and Viñas, Jose L. and Visnovitz, Tamás and Vukman, Krisztina V. and Wahlgren, Jessica and Watson, Dionysios C. and Wauben, Marca Hm and Weaver, Alissa and Webber, Jason P. and Weber, Viktoria and Wehman, Ann M. and Weiss, Daniel J. and Welsh, Joshua A. and Wendt, Sebastian and Wheelock, Asa M. and Wiener, Zoltán and Witte, Leonie and Wolfram, Joy and Xagorari, Angeliki and Xander, Patricia and Xu, Jing and Yan, Xiaomei and Yáñez-Mó, María and Yin, Hang and Yuana, Yuana and Zappulli, Valentina and Zarubova, Jana and Žėkas, Vytautas and Zhang, Jian-Ye and Zhao, Zezhou and Zheng, Lei and Zheutlin, Alexander R. and Zickler, Antje M. and Zimmermann, Pascale and Zivkovic, Angela M. and Zocco, Davide and Zuba-Surma, Ewa K.},
  journal      = {Journal of extracellular vesicles},
  title        = {Minimal information for studies of extracellular vesicles 2018 (MISEV2018): a position statement of the International Society for Extracellular Vesicles and update of the MISEV2014 guidelines.},
  year         = {2018},
  issn         = {2001-3078},
  pages        = {1535750},
  volume       = {7},
  abstract     = {The last decade has seen a sharp increase in the number of scientific publications describing physiological and pathological functions of extracellular vesicles (EVs), a collective term covering various subtypes of cell-released, membranous structures, called exosomes, microvesicles, microparticles, ectosomes, oncosomes, apoptotic bodies, and many other names. However, specific issues arise when working with these entities, whose size and amount often make them difficult to obtain as relatively pure preparations, and to characterize properly. The International Society for Extracellular Vesicles (ISEV) proposed Minimal Information for Studies of Extracellular Vesicles ("MISEV") guidelines for the field in 2014. We now update these "MISEV2014" guidelines based on evolution of the collective knowledge in the last four years. An important point to consider is that ascribing a specific function to EVs in general, or to subtypes of EVs, requires reporting of specific information beyond mere description of function in a crude, potentially contaminated, and heterogeneous preparation. For example, claims that exosomes are endowed with exquisite and specific activities remain difficult to support experimentally, given our still limited knowledge of their specific molecular machineries of biogenesis and release, as compared with other biophysically similar EVs. The MISEV2018 guidelines include tables and outlines of suggested protocols and steps to follow to document specific EV-associated functional activities. Finally, a checklist is provided with summaries of key points.},
  country      = {United States},
  doi          = {10.1080/20013078.2018.1535750},
  issn-linking = {2001-3078},
  issue        = {1},
  keywords     = {ectosomes; exosomes; extracellular vesicles; guidelines; microparticles; microvesicles; minimal information requirements; reproducibility; rigor; standardization},
  nlm-id       = {101610479},
  owner        = {NLM},
  pii          = {1535750},
  pmc          = {PMC6322352},
  pmid         = {30637094},
  pubmodel     = {Electronic-eCollection},
  pubstate     = {epublish},
  revised      = {2024-03-13},
}

@Article{Lill2018,
  author       = {Lill, Jennie R. and van Veelen, Peter A. and Tenzer, Stefan and Admon, Arie and Caron, Etienne and Elias, Joshua E. and Heck, Albert J. R. and Marcilla, Miguel and Marino, Fabio and Müller, Markus and Peters, Bjoern and Purcell, Anthony and Sette, Alessandro and Sturm, Theo and Ternette, Nicola and Vizcaíno, Juan Antonio and Bassani-Sternberg, Michal},
  journal      = {Proteomics},
  title        = {Minimal Information About an Immuno-Peptidomics Experiment (MIAIPE).},
  year         = {2018},
  issn         = {1615-9861},
  month        = jun,
  pages        = {e1800110},
  volume       = {18},
  abstract     = {Minimal information about an immuno-peptidomics experiment (MIAIPE) is an initiative of the members of the Human Immuno-Peptidome Project (HIPP), an international program organized by the Human Proteome Organization (HUPO). The aim of the MIAIPE guidelines is to deliver technical guidelines representing the minimal information required to sufficiently support the evaluation and interpretation of immunopeptidomics experiments. The MIAIPE document has been designed to report essential information about sample preparation, mass spectrometric measurement, and associated mass spectrometry (MS)-related bioinformatics aspects that are unique to immunopeptidomics and may not be covered by the general proteomics MIAPE (minimal information about a proteomics experiment) guidelines.},
  chemicals    = {Histocompatibility Antigens Class I, Histocompatibility Antigens Class II, Peptide Fragments},
  completed    = {2019-08-16},
  country      = {Germany},
  doi          = {10.1002/pmic.201800110},
  issn-linking = {1615-9853},
  issue        = {12},
  keywords     = {Computational Biology, standards; Databases, Protein; Histocompatibility Antigens Class I, analysis, immunology, metabolism; Histocompatibility Antigens Class II, analysis, immunology, metabolism; Humans; Peptide Fragments, analysis, immunology, metabolism; Proteomics, standards; Software; Specimen Handling, standards; antigen processing and presentation; immunopeptidomics; major histocompatibility complex},
  nlm-id       = {101092707},
  owner        = {NLM},
  pii          = {1800110},
  pmc          = {PMC6033177},
  pmid         = {29791771},
  pubmodel     = {Print},
  pubstate     = {ppublish},
  revised      = {2024-03-28},
}

@Article{MartinezBartolome2013,
  author          = {Martínez-Bartolomé, Salvador and Deutsch, Eric W. and Binz, Pierre-Alain and Jones, Andrew R. and Eisenacher, Martin and Mayer, Gerhard and Campos, Alex and Canals, Francesc and Bech-Serra, Joan-Josep and Carrascal, Montserrat and Gay, Marina and Paradela, Alberto and Navajas, Rosana and Marcilla, Miguel and Hernáez, María Luisa and Gutiérrez-Blázquez, María Dolores and Velarde, Luis Felipe Clemente and Aloria, Kerman and Beaskoetxea, Jabier and Medina-Aunon, J. Alberto and Albar, Juan P.},
  journal         = {Journal of proteomics},
  title           = {Guidelines for reporting quantitative mass spectrometry based experiments in proteomics.},
  year            = {2013},
  issn            = {1876-7737},
  month           = dec,
  pages           = {84--88},
  volume          = {95},
  abstract        = {Mass spectrometry is already a well-established protein identification tool and recent methodological and technological developments have also made possible the extraction of quantitative data of protein abundance in large-scale studies. Several strategies for absolute and relative quantitative proteomics and the statistical assessment of quantifications are possible, each having specific measurements and therefore, different data analysis workflows. The guidelines for Mass Spectrometry Quantification allow the description of a wide range of quantitative approaches, including labeled and label-free techniques and also targeted approaches such as Selected Reaction Monitoring (SRM). The HUPO Proteomics Standards Initiative (HUPO-PSI) has invested considerable efforts to improve the standardization of proteomics data handling, representation and sharing through the development of data standards, reporting guidelines, controlled vocabularies and tooling. In this manuscript, we describe a key output from the HUPO-PSI-namely the MIAPE Quant guidelines, which have developed in parallel with the corresponding data exchange format mzQuantML [1]. The MIAPE Quant guidelines describe the HUPO-PSI proposal concerning the minimum information to be reported when a quantitative data set, derived from mass spectrometry (MS), is submitted to a database or as supplementary information to a journal. The guidelines have been developed with input from a broad spectrum of stakeholders in the proteomics field to represent a true consensus view of the most important data types and metadata, required for a quantitative experiment to be analyzed critically or a data analysis pipeline to be reproduced. It is anticipated that they will influence or be directly adopted as part of journal guidelines for publication and by public proteomics databases and thus may have an impact on proteomics laboratories across the world. This article is part of a Special Issue entitled: Standardization and Quality Control.},
  citation-subset = {IM},
  completed       = {2014-07-07},
  country         = {Netherlands},
  doi             = {10.1016/j.jprot.2013.02.026},
  issn-linking    = {1874-3919},
  keywords        = {Guidelines as Topic; Mass Spectrometry, methods, standards; Proteomics, methods, standards},
  nlm-id          = {101475056},
  owner           = {NLM},
  pii             = {S1874-3919(13)00102-4},
  pmid            = {23500130},
  pubmodel        = {Print-Electronic},
  pubstate        = {ppublish},
  revised         = {2022-03-09},
}

@Article{Hoogland2010,
  author          = {Hoogland, Christine and O'Gorman, Martin and Bogard, Philippe and Gibson, Frank and Berth, Matthias and Cockell, Simon J. and Ekefjärd, Andreas and Forsstrom-Olsson, Ola and Kapferer, Anna and Nilsson, Mattias and Martínez-Bartolomé, Salvador and Albar, Juan Pablo and Echevarría-Zomeño, Sira and Martínez-Gomariz, Montserrat and Joets, Johann and Binz, Pierre-Alain and Taylor, Chris F. and Dowsey, Andrew and Jones, Andrew R. and a Proteomics Experiment (MIAPE), Minimum Information About},
  journal         = {Nature biotechnology},
  title           = {Guidelines for reporting the use of gel image informatics in proteomics.},
  year            = {2010},
  issn            = {1546-1696},
  month           = jul,
  pages           = {655--656},
  volume          = {28},
  citation-subset = {IM},
  completed       = {2010-11-08},
  country         = {United States},
  doi             = {10.1038/nbt0710-655},
  issn-linking    = {1087-0156},
  issue           = {7},
  keywords        = {Electrophoresis, methods; Guidelines as Topic; Mass Spectrometry; Proteomics},
  nlm-id          = {9604648},
  owner           = {NLM},
  pii             = {nbt0710-655},
  pmid            = {20622830},
  pubmodel        = {Print},
  pubstate        = {ppublish},
  revised         = {2021-10-20},
}

@Article{Domann2010,
  author          = {Domann, Paula J. and Akashi, Satoko and Barbas, Coral and Huang, Lihua and Lau, Wendy and Legido-Quigley, Cristina and McClean, Stephen and Neusüss, Christian and Perrett, David and Quaglia, Milena and Rapp, Erdmann and Smallshaw, Lance and Smith, Norman W. and Smyth, W. Franklin and Taylor, Chris F. and a Proteomics Experiment (MIAPE), Minimum Information About},
  journal         = {Nature biotechnology},
  title           = {Guidelines for reporting the use of capillary electrophoresis in proteomics.},
  year            = {2010},
  issn            = {1546-1696},
  month           = jul,
  pages           = {654--655},
  volume          = {28},
  citation-subset = {IM},
  completed       = {2010-11-08},
  country         = {United States},
  doi             = {10.1038/nbt0710-654b},
  issn-linking    = {1087-0156},
  issue           = {7},
  keywords        = {Electrophoresis, Capillary, standards; Guidelines as Topic; Proteomics},
  nlm-id          = {9604648},
  owner           = {NLM},
  pii             = {nbt0710-654b},
  pmid            = {20622828},
  pubmodel        = {Print},
  pubstate        = {ppublish},
  revised         = {2021-10-20},
}

@Article{Jones2010,
  author          = {Jones, Andrew R. and Carroll, Kathleen and Knight, David and Maclellan, Kirsty and Domann, Paula J. and Legido-Quigley, Cristina and Huang, Lihua and Smallshaw, Lance and Mirzaei, Hamid and Shofstahl, James and Paton, Norman W. and a Proteomics Experiment (MIAPE), Minimum Information About},
  journal         = {Nature biotechnology},
  title           = {Guidelines for reporting the use of column chromatography in proteomics.},
  year            = {2010},
  issn            = {1546-1696},
  month           = jul,
  pages           = {654},
  volume          = {28},
  citation-subset = {IM},
  completed       = {2010-11-08},
  country         = {United States},
  doi             = {10.1038/nbt0710-654a},
  issn-linking    = {1087-0156},
  issue           = {7},
  keywords        = {Chromatography, Liquid, standards; Guidelines as Topic; Proteomics},
  nlm-id          = {9604648},
  owner           = {NLM},
  pii             = {nbt0710-654a},
  pmid            = {20622829},
  pubmodel        = {Print},
  pubstate        = {ppublish},
  revised         = {2021-10-20},
}

@Article{Taylor2008,
  author          = {Taylor, Chris F. and Binz, Pierre-Alain and Aebersold, Ruedi and Affolter, Michel and Barkovich, Robert and Deutsch, Eric W. and Horn, David M. and Hühmer, Andreas and Kussmann, Martin and Lilley, Kathryn and Macht, Marcus and Mann, Matthias and Müller, Dieter and Neubert, Thomas A. and Nickson, Janice and Patterson, Scott D. and Raso, Roberto and Resing, Kathryn and Seymour, Sean L. and Tsugita, Akira and Xenarios, Ioannis and Zeng, Rong and Julian, Randall K.},
  journal         = {Nature biotechnology},
  title           = {Guidelines for reporting the use of mass spectrometry in proteomics.},
  year            = {2008},
  issn            = {1546-1696},
  month           = aug,
  pages           = {860--861},
  volume          = {26},
  citation-subset = {IM},
  completed       = {2008-11-13},
  country         = {United States},
  doi             = {10.1038/nbt0808-860},
  issn-linking    = {1087-0156},
  issue           = {8},
  keywords        = {Databases, Protein, standards; Guidelines as Topic; Mass Spectrometry, methods, standards; Proteomics, methods, standards},
  nlm-id          = {9604648},
  owner           = {NLM},
  pii             = {nbt0808-860},
  pmid            = {18688232},
  pubmodel        = {Print},
  pubstate        = {ppublish},
  revised         = {2008-08-08},
}

@Article{Field2008,
  author          = {Field, Dawn and Garrity, George and Gray, Tanya and Morrison, Norman and Selengut, Jeremy and Sterk, Peter and Tatusova, Tatiana and Thomson, Nicholas and Allen, Michael J. and Angiuoli, Samuel V. and Ashburner, Michael and Axelrod, Nelson and Baldauf, Sandra and Ballard, Stuart and Boore, Jeffrey and Cochrane, Guy and Cole, James and Dawyndt, Peter and De Vos, Paul and DePamphilis, Claude and Edwards, Robert and Faruque, Nadeem and Feldman, Robert and Gilbert, Jack and Gilna, Paul and Glöckner, Frank Oliver and Goldstein, Philip and Guralnick, Robert and Haft, Dan and Hancock, David and Hermjakob, Henning and Hertz-Fowler, Christiane and Hugenholtz, Phil and Joint, Ian and Kagan, Leonid and Kane, Matthew and Kennedy, Jessie and Kowalchuk, George and Kottmann, Renzo and Kolker, Eugene and Kravitz, Saul and Kyrpides, Nikos and Leebens-Mack, Jim and Lewis, Suzanna E. and Li, Kelvin and Lister, Allyson L. and Lord, Phillip and Maltsev, Natalia and Markowitz, Victor and Martiny, Jennifer and Methe, Barbara and Mizrachi, Ilene and Moxon, Richard and Nelson, Karen and Parkhill, Julian and Proctor, Lita and White, Owen and Sansone, Susanna-Assunta and Spiers, Andrew and Stevens, Robert and Swift, Paul and Taylor, Chris and Tateno, Yoshio and Tett, Adrian and Turner, Sarah and Ussery, David and Vaughan, Bob and Ward, Naomi and Whetzel, Trish and San Gil, Ingio and Wilson, Gareth and Wipat, Anil},
  journal         = {Nature biotechnology},
  title           = {The minimum information about a genome sequence (MIGS) specification.},
  year            = {2008},
  issn            = {1546-1696},
  month           = may,
  pages           = {541--547},
  volume          = {26},
  abstract        = {With the quantity of genomic data increasing at an exponential rate, it is imperative that these data be captured electronically, in a standard format. Standardization activities must proceed within the auspices of open-access and international working bodies. To tackle the issues surrounding the development of better descriptions of genomic investigations, we have formed the Genomic Standards Consortium (GSC). Here, we introduce the minimum information about a genome sequence (MIGS) specification with the intent of promoting participation in its development and discussing the resources that will be required to develop improved mechanisms of metadata capture and exchange. As part of its wider goals, the GSC also supports improving the 'transparency' of the information contained in existing genomic databases.},
  citation-subset = {IM},
  completed       = {2008-06-04},
  country         = {United States},
  doi             = {10.1038/nbt1360},
  issn-linking    = {1087-0156},
  issue           = {5},
  keywords        = {Chromosome Mapping, methods, standards; Databases, Factual, standards; Information Dissemination, methods; Information Storage and Retrieval, standards; Information Theory; Internationality},
  mid             = {NIHMS51885},
  nlm-id          = {9604648},
  owner           = {NLM},
  pii             = {nbt1360},
  pmc             = {PMC2409278},
  pmid            = {18464787},
  pubmodel        = {Print},
  pubstate        = {ppublish},
  revised         = {2023-11-05},
}

@Article{Taylor2007,
  author          = {Taylor, Chris F. and Paton, Norman W. and Lilley, Kathryn S. and Binz, Pierre-Alain and Julian, Randall K. and Jones, Andrew R. and Zhu, Weimin and Apweiler, Rolf and Aebersold, Ruedi and Deutsch, Eric W. and Dunn, Michael J. and Heck, Albert J. R. and Leitner, Alexander and Macht, Marcus and Mann, Matthias and Martens, Lennart and Neubert, Thomas A. and Patterson, Scott D. and Ping, Peipei and Seymour, Sean L. and Souda, Puneet and Tsugita, Akira and Vandekerckhove, Joel and Vondriska, Thomas M. and Whitelegge, Julian P. and Wilkins, Marc R. and Xenarios, Ioannnis and Yates, John R. and Hermjakob, Henning},
  journal         = {Nature biotechnology},
  title           = {The minimum information about a proteomics experiment (MIAPE).},
  year            = {2007},
  issn            = {1087-0156},
  month           = aug,
  pages           = {887--893},
  volume          = {25},
  abstract        = {Both the generation and the analysis of proteomics data are now widespread, and high-throughput approaches are commonplace. Protocols continue to increase in complexity as methods and technologies evolve and diversify. To encourage the standardized collection, integration, storage and dissemination of proteomics data, the Human Proteome Organization's Proteomics Standards Initiative develops guidance modules for reporting the use of techniques such as gel electrophoresis and mass spectrometry. This paper describes the processes and principles underpinning the development of these modules; discusses the ramifications for various interest groups such as experimentalists, funders, publishers and the private sector; addresses the issue of overlap with other reporting guidelines; and highlights the criticality of appropriate tools and resources in enabling 'MIAPE-compliant' reporting.},
  citation-subset = {IM},
  completed       = {2007-11-13},
  country         = {United States},
  doi             = {10.1038/nbt1329},
  issn-linking    = {1087-0156},
  issue           = {8},
  keywords        = {Databases, Protein, standards; Gene Expression Profiling, standards; Genome, Human, genetics; Guidelines as Topic; Humans; Information Storage and Retrieval, standards; Internationality; Proteomics, standards; Research, standards},
  nlm-id          = {9604648},
  owner           = {NLM},
  pii             = {nbt1329},
  pmid            = {17687369},
  pubmodel        = {Print},
  pubstate        = {ppublish},
  references      = {46},
  revised         = {2024-01-04},
}

@Article{LageveenKammeijer2022,
  author          = {Lageveen-Kammeijer, Guinevere S. M. and Rapp, Erdmann and Chang, Deborah and Rudd, Pauline M. and Kettner, Carsten and Zaia, Joseph},
  journal         = {Glycobiology},
  title           = {The minimum information required for a glycomics experiment (MIRAGE): reporting guidelines for capillary electrophoresis.},
  year            = {2022},
  issn            = {1460-2423},
  month           = jun,
  pages           = {580--587},
  volume          = {32},
  abstract        = {The Minimum Information Required for a Glycomics Experiment (MIRAGE) is an initiative to standardize the reporting of glycoanalytical methods and to assess their reproducibility. To date, the MIRAGE Commission has published several reporting guidelines that describe what information should be provided for sample preparation methods, mass spectrometry methods, liquid chromatography analysis, exoglycosidase digestions, glycan microarray methods, and nuclear magnetic resonance methods. Here, we present the first version of reporting guidelines for glyco(proteo)mics analysis by capillary electrophoresis (CE) for standardized and high-quality reporting of experimental conditions in the scientific literature. The guidelines cover all aspects of a glyco(proteo)mics CE experiment including sample preparation, CE operation mode (CZE, CGE, CEC, MEKC, cIEF, cITP), instrument configuration, capillary separation conditions, detection, data analysis, and experimental descriptors. These guidelines are linked to other MIRAGE guidelines and are freely available through the project website https://www.beilstein-institut.de/en/projects/mirage/guidelines/#ce_analysis (doi:10.3762/mirage.7).},
  citation-subset = {IM},
  completed       = {2022-06-15},
  country         = {England},
  doi             = {10.1093/glycob/cwac021},
  issn-linking    = {0959-6658},
  issue           = {7},
  keywords        = {Chromatography, Liquid; Electrophoresis, Capillary; Glycomics, methods; Mass Spectrometry, methods; Reproducibility of Results; capillary electrophoresis; data sharing; glycomics; glycoproteomics; guidelines},
  nlm-id          = {9104124},
  owner           = {NLM},
  pii             = {6555127},
  pmid            = {35348694},
  pubmodel        = {Print},
  pubstate        = {ppublish},
  revised         = {2022-06-16},
}

@Article{Alser2024,
  author          = {Alser, Mohammed and Lawlor, Brendan and Abdill, Richard J. and Waymost, Sharon and Ayyala, Ram and Rajkumar, Neha and LaPierre, Nathan and Brito, Jaqueline and Ribeiro-Dos-Santos, André M. and Almadhoun, Nour and Sarwal, Varuni and Firtina, Can and Osinski, Tomasz and Eskin, Eleazar and Hu, Qiyang and Strong, Derek and Kim, Byoung-Do B. D. and Abedalthagafi, Malak S. and Mutlu, Onur and Mangul, Serghei},
  journal         = {Nature protocols},
  title           = {Packaging and containerization of computational methods.},
  year            = {2024},
  issn            = {1750-2799},
  month           = sep,
  pages           = {2529--2539},
  volume          = {19},
  abstract        = {Methods for analyzing the full complement of a biomolecule type, e.g., proteomics or metabolomics, generate large amounts of complex data. The software tools used to analyze omics data have reshaped the landscape of modern biology and become an essential component of biomedical research. These tools are themselves quite complex and often require the installation of other supporting software, libraries and/or databases. A researcher may also be using multiple different tools that require different versions of the same supporting materials. The increasing dependence of biomedical scientists on these powerful tools creates a need for easier installation and greater usability. Packaging and containerization are different approaches to satisfy this need by delivering omics tools already wrapped in additional software that makes the tools easier to install and use. In this systematic review, we describe and compare the features of prominent packaging and containerization platforms. We outline the challenges, advantages and limitations of each approach and some of the most widely used platforms from the perspectives of users, software developers and system administrators. We also propose principles to make the distribution of omics software more sustainable and robust to increase the reproducibility of biomedical and life science research.},
  citation-subset = {IM},
  completed       = {2024-09-06},
  country         = {England},
  doi             = {10.1038/s41596-024-00986-0},
  issn-linking    = {1750-2799},
  issue           = {9},
  keywords        = {Software; Computational Biology, methods; Humans; Proteomics, methods},
  nlm-id          = {101284307},
  owner           = {NLM},
  pii             = {10.1038/s41596-024-00986-0},
  pmc             = {8390189},
  pmid            = {38565959},
  pubmodel        = {Print-Electronic},
  pubstate        = {ppublish},
  revised         = {2024-10-09},
}

@Article{Kurtzer2017,
  author          = {Kurtzer, Gregory M. and Sochat, Vanessa and Bauer, Michael W.},
  journal         = {PloS one},
  title           = {Singularity: Scientific containers for mobility of compute.},
  year            = {2017},
  issn            = {1932-6203},
  pages           = {e0177459},
  volume          = {12},
  abstract        = {Here we present Singularity, software developed to bring containers and reproducibility to scientific computing. Using Singularity containers, developers can work in reproducible environments of their choosing and design, and these complete environments can easily be copied and executed on other platforms. Singularity is an open source initiative that harnesses the expertise of system and software engineers and researchers alike, and integrates seamlessly into common workflows for both of these groups. As its primary use case, Singularity brings mobility of computing to both users and HPC centers, providing a secure means to capture and distribute software and compute environments. This ability to create and deploy reproducible environments across these centers, a previously unmet need, makes Singularity a game changing development for computational science.},
  citation-subset = {IM},
  completed       = {2017-09-13},
  country         = {United States},
  doi             = {10.1371/journal.pone.0177459},
  issn-linking    = {1932-6203},
  issue           = {5},
  keywords        = {Computers; Software; User-Computer Interface},
  nlm-id          = {101285081},
  owner           = {NLM},
  pii             = {e0177459},
  pmc             = {PMC5426675},
  pmid            = {28494014},
  pubmodel        = {Electronic-eCollection},
  pubstate        = {epublish},
  revised         = {2022-03-21},
}

@Article{Merkel2014,
  author  = {Merkel, Dirk},
  journal = {Linux Journal},
  title   = {Docker: lightweight Linux containers for consistent development and deployment},
  year    = {2014},
  pages   = {2},
  volume  = {239},
}

@Article{Huber2015,
  author          = {Huber, Wolfgang and Carey, Vincent J. and Gentleman, Robert and Anders, Simon and Carlson, Marc and Carvalho, Benilton S. and Bravo, Hector Corrada and Davis, Sean and Gatto, Laurent and Girke, Thomas and Gottardo, Raphael and Hahne, Florian and Hansen, Kasper D. and Irizarry, Rafael A. and Lawrence, Michael and Love, Michael I. and MacDonald, James and Obenchain, Valerie and Oleś, Andrzej K. and Pagès, Hervé and Reyes, Alejandro and Shannon, Paul and Smyth, Gordon K. and Tenenbaum, Dan and Waldron, Levi and Morgan, Martin},
  journal         = {Nature methods},
  title           = {Orchestrating high-throughput genomic analysis with Bioconductor.},
  year            = {2015},
  issn            = {1548-7105},
  month           = feb,
  pages           = {115--121},
  volume          = {12},
  abstract        = {Bioconductor is an open-source, open-development software project for the analysis and comprehension of high-throughput data in genomics and molecular biology. The project aims to enable interdisciplinary research, collaboration and rapid development of scientific software. Based on the statistical programming language R, Bioconductor comprises 934 interoperable packages contributed by a large, diverse community of scientists. Packages cover a range of bioinformatic and statistical applications. They undergo formal initial review and continuous automated testing. We present an overview for prospective users and contributors.},
  citation-subset = {IM},
  completed       = {2015-04-08},
  country         = {United States},
  doi             = {10.1038/nmeth.3252},
  issn-linking    = {1548-7091},
  issue           = {2},
  keywords        = {Computational Biology; Gene Expression Profiling; Genomics, methods; High-Throughput Screening Assays, methods; Programming Languages; Software; User-Computer Interface},
  mid             = {NIHMS661499},
  nlm-id          = {101215604},
  owner           = {NLM},
  pii             = {nmeth.3252},
  pmc             = {PMC4509590},
  pmid            = {25633503},
  pubmodel        = {Print},
  pubstate        = {ppublish},
  revised         = {2023-10-06},
}

@Comment{jabref-meta: databaseType:bibtex;}
